# Supplementary material for: Genomic Characterization of Lactobacillus delbrueckii Strains with Probiotics Properties
Source: Front Bioinform. 2022 Jun 6;2:912795. doi: 10.3389/fbinf.2022.912795 (PMC9580953; doi:10.3389/fbinf.2022.912795)
Supplement: Supplementary file 1 [file DataSheet1.xlsx]

## Sheet: Table S1
Table S1: Human proteins list used to protein-protein interaction
HUMAN ID	UNIPROT ID
TLR2	A0A0S2Z4S4
TLR4	O00206
MYD88	Q99836
TIRAP	A0A024R3M4
TIRAP	P58753
IRAK4	Q69FE3
IRAK1	P51617
TRAF6	Q9Y4K3
TAB1	Q15750
TAB2	Q9NYJ8
TAK1	O43318
IKKγ	Q9Y6K9
IKKα	O15111
IKKβ	O14920
NFKB1	P19838
RELA	Q04206
NFKBIA	P25963
NOD1	Q9Y239
NOD2	Q9HC29
RIPK2	A0A0S2Z4Z8
MP2K7	O14733
MAPK14	Q16539
MAPK8	P45983
FOS	P01100
MAPK9	P45984
MAPK10	P53779
JUN	P05412
MAPK3	P27361
TAB3	TAB3

## Sheet: Table S2
Table S2: Proteolytic enzymes predicted in the core genome of probiotic Lactobacillus delbrueckii strains
Category	Gene	Annotation/Substrate
Proteinase
Cell wall-bound proteinase	prtB	Proteinase B
	prtM	Peptidylprolyl isomerase
Peptidases
Aminopeptidase	pepE	Aminopeptidase
	pepN	Metallopeptidase
	pepC	Aminopeptidase C
	pepM	Methionine Aminopeptidase
	pcp	Pyroglutamyl-peptidase I
Dipeptidase	pepD	Dipeptidase
	pepA	M42 glutamyl aminopeptidase
	pepV	Dipeptidase PepV
Tripeptidase	pepT	Amino tripeptidase T
Endopeptidase	pepF	Oligoendopeptidase F
	pepO	Peptidase M13
Proline Peptidase	pepR	Proline peptidase
	pepX	Xaa-Pro dipeptidase
	pepQ	Xaa-Pro dipeptidase
	pepI	Proline aminopeptidase
	pepP	Xaa-Pro Aminopeptidase
Transporters
Oligopeptide ABC transporter	oppD	Oligopeptide ABC transporter
	oppC	Oligopeptide ABC transporter
	oppF	Oligopeptide ABC transporter
	oppA	Oligopeptide ABC transporter
	oppB	Oligopeptide ABC transporter

## Sheet: Table S3
Table S3: Predicted proteins identified in the core genome of probiotic Lactobacillus delbrueckii strains involved in transport and carbohydrates metabolism
Locus Tag	Predicted Protein						Gene	Carbohydrate Type
	Transporters
OHNDKLAL_00504	PTS cellobiose transporter subunit IIC						chbC	Cellobiose
OHNDKLAL_01995	PTS cellobiose transporter subunit IIC						pts13C	Cellobiose
OHNDKLAL_01756	Mannose-specific phosphotransferase system						manN	Mannose
OHNDKLAL_01758	Mannose-specific phosphotransferase system						manL	Mannose
OHNDKLAL_00912	PTS glucose transporter subunit IIA						ptbA	Glucose
OHNDKLAL_01938	PTS glucose transporter						−	Glucose
OHNDKLAL_00171	Maltose/maltodextrin ABC transporter permease protein						malF	Maltose/maltodextrin
OHNDKLAL_00172	Maltose/maltodextrin ABC transporter permease protein						malG	Maltose/maltodextrin
OHNDKLAL_00546	PTS glucitol/sorbitol transporter						srlB	Sorbitol
OHNDKLAL_01757	PTS mannose/fructose/sorbose transporter subunit IIC						manY	Mannose/fructose/sorbose
OHNDKLAL_01910	PTS fructose transporter subunit IIC						fruA	Fructose
OHNDKLAL_00177	PTS sugar transporter IIA 2						−	−
OHNDKLAL_00407	PTS sugar transporter EIIC						pfoSR	−
OHNDKLAL_00533	Phosphocarrier protein HPR						ptsH	−
OHNDKLAL_00534	Phosphoenolpyruvate--protein phosphotransferase						ptsI	−
OHNDKLAL_01730	PTS sugar transporter subunit IIA						−	−
	Enzymes
OHNDKLAL_00909	6-phospho-alpha-glucosidase						aglB	Glucose, Galactose
OHNDKLAL_00102	Glucokinase						glcK	Sucrose
OHNDKLAL_00045	6-phospho-beta-glucosidase						bgl	Glucose, Galactose, Chitobiose
OHNDKLAL_00046	mannose-6-phosphate isomerase						manA	Mannose
OHNDKLAL_00053	Sucrose glucosyltransferase						gtfA	Sucrose
OHNDKLAL_00643	glucose-6-phosphate isomerase						pgi	Sucrose
OHNDKLAL_00784	6-phosphofructokinase						pfkA	Fructose
OHNDKLAL_01258	Aldose 1-epimerase						lacX	Galactose
OHNDKLAL_01727	Sucrose operon transcriptional repressor						scrR	Sucrose
OHNDKLAL_01728	Sucrose-6-phosphate hydrolase						scrB	Sucrose
OHNDKLAL_01732	Phosphoglucomutase						pgm	Galactose, Sucrose
OHNDKLAL_01749	UDP-glucose 4-epimerase GalE						galE	Galactose

## Sheet: Table S4
Table S4: Predicted proteins identified in the core genome of probiotic Lactobacillus delbrueckii strains involved in metabolic pathways of organic acids and vitamins biosynthesis
Locus Tag	Predicted Protein		Gene	Metabolites
OHNDKLAL_01591	Folate family ECF transporter S component		−	Folate
OHNDKLAL_01262	Methylenetetrahydrofolate--tRNA-(uracil(54)-C(5))-methyltransferase (FADH(2)-oxidizing) TrmFO		trmFO	Folate
OHNDKLAL_01010	Formate--tetrahydrofolate ligase		fhs	Folate
OHNDKLAL_00744	Dihydrofolate reductase		folA	Folate
OHNDKLAL_00680	Folylpolyglutamate synthase		folC	Folate
OHNDKLAL_01402	Bifunctional methylenetetrahydrofolate dehydrogenase/methenyltetrahydrofolate cyclohydrolase		folD	Folate
OHNDKLAL_00435	diacylglycerol kinase family lipid kinase		dagK	Folate
OHNDKLAL_01455	5-formyltetrahydrofolate cyclo-ligase		fthC	Folate
OHNDKLAL_00080	Cob(I)alamin adenosyltransferase		−	Cobalamin
OHNDKLAL_01384	Thiamine pyrophosphokinase		thiN	Thiamine
OHNDKLAL_01927	Thiamine biosynthesis protein ApbE		apbE	Thiamine
OHNDKLAL_00796	Riboflavin transporter		ribU	Riboflavin
OHNDKLAL_01305	Riboflavin kinase		ribF	Riboflavin
OHNDKLAL_00643	Glucose-6-phosphate isomerase		pgi	Lactate
OHNDKLAL_00102	Glucokinase		glcK	Lactate
OHNDKLAL_00784	6-phosphofructokinase		pfkA	Lactate
OHNDKLAL_01578	Glucose-6-phosphate dehydrogenase		zwf	Lactate
OHNDKLAL_00490	Ribulose-5-phosphate 3-epimerase		rpe	Lactate
OHNDKLAL_01518	Fructose-1,6-bisphosphate aldolase		fba	Lactate
OHNDKLAL_00589	Triose-phosphate isomerase		tpiA	Lactate
OHNDKLAL_00587	Glyceraldehyde-3-phosphate dehydrogenase		gap	Lactate
OHNDKLAL_00588	Phosphoglycerate kinase		pgk	Lactate
OHNDKLAL_00208	Phosphoglycerate mutase		gpmA	Lactate
OHNDKLAL_01283	Enolase		eno	Lactate
OHNDKLAL_00785	Pyruvate kinase		pyk	Lactate
OHNDKLAL_00083	D-lactate dehydrogenase		ldhA	Lactate
OHNDKLAL_00103	L-lactate dehydrogenase		ldh	Lactate
OHNDKLAL_00494	Phosphoketolase		xfp	Acetate
OHNDKLAL_00595	Phosphate acetyltransferase		pta	Acetate
OHNDKLAL_00636	Acetate kinase		ackA	Acetate

## Sheet: Table S5
Table S5: Predicted enzymes identified in the core genome of probiotic Lactobacillus delbrueckii strains involved in the biosynthesis of antimicrobial compounds
Locus Tag	Feature			Enzyme				Gene
	Lactate and acetate synthesis
OHNDKLAL_01888				D-lactate dehydrogenase				ldhA
OHNDKLAL_00083				D-lactate dehydrogenase				ldhA
OHNDKLAL_01000				D-lactate dehydrogenase				ldhA
OHNDKLAL_00742				D-lactate dehydrogenase				ldhA
OHNDKLAL_00103				L-lactate dehydrogenase				ldh
OHNDKLAL_00075				L-lactate dehydrogenase				ldh
OHNDKLAL_00636				Acetate kinase				ackA
	Hydrogen Peroxide synthesis
OHNDKLAL_01904				L-lactate oxidase				lctO
OHNDKLAL_01945				Glycolate oxidase				glcD
OHNDKLAL_00084				Glycolate oxidase				glcD
OHNDKLAL_02062				Pyruvate oxidase				poxL

## Sheet: Table S6
Table S6: Predicted proteins in the core genome of probiotic Lactobacillus delbrueckii strains with a high probabilitiy to act like adhesin
Locus Tag	ID	Protein	Sublocalization	Adhesin Probability
OHNDKLAL_00145	LysM	LysM peptidoglycan-binding domain-containing protein	Secreted	0.942
OHNDKLAL_01714	Apf	Aggregation promoting protein	Secreted	0.917
OHNDKLAL_00201	Acm	N-acetylmuramidase	Secreted	0.912
OHNDKLAL_00316	Hp1	Hypothetical protein	Secreted	0.881
OHNDKLAL_01843	LytR	LytR family transcriptional regulator	PSE	0.869
OHNDKLAL_01889	NplC	NlpC/P60 family protein	Secreted	0.868
OHNDKLAL_01713	PgrA	SEC10/PgrA surface exclusion domain-containing protein	Secreted	0.855
OHNDKLAL_01886	LytE	Cell wall-associated hydrolase	Secreted	0.855
OHNDKLAL_01457	Pbp1b	Penicillin-binding Protein	PSE	0.846
OHNDKLAL_00431	CamS	Sex pheromone protein	PSE	0.844
OHNDKLAL_00047	Hp2	Hypothetical protein	Cytoplasmic	0.836
OHNDKLAL_00993	Hp3	Hypothetical protein	Secreted	0.817
OHNDKLAL_00207	Hp4	Hypothetical protein	PSE	0.813
OHNDKLAL_00157	Hp5	Hypothetical protein	Secreted	0.812
OHNDKLAL_01024	Pgm1	Phosphoglycerate mutase	Cytoplasmic	0.808
OHNDKLAL_01852	Hp6	Hypothetical protein	Secreted	0.801
OHNDKLAL_00612	CrcB	Fluoride efflux transporter CrcB	Membrane	0.800
OHNDKLAL_00581	Hp7	Hypothetical protein	Secreted	0.796
OHNDKLAL_01516	Pbp1A	Penicillin-binding Protein	PSE	0.789
OHNDKLAL_01528	DacA	D-alanyl-D-alanine carboxypeptidase	Secreted	0.784
OHNDKLAL_00740	OppA 1	Oligopeptide ABC transporter	PSE	0.782
OHNDKLAL_01887	LytE	Probable NLP-P60 family secreted protein	Secreted	0.782
OHNDKLAL_00288	Lp	Lipoprotein	PSE	0.777
OHNDKLAL_00198	Hp8	Hypothetical protein	Secreted	0.776
OHNDKLAL_01509	PrsA	Peptidylprolyl isomerase	PSE	0.776
OHNDKLAL_01949	YciB	L,D-transpeptidase family protein	PSE	0.776
OHNDKLAL_01526	YcfS	D-alanyl-D-alanine carboxypeptidase	Secreted	0.772
OHNDKLAL_01960	C69	Dipeptidase	Secreted	0.769
OHNDKLAL_00900	LtsA	Lipoteichoic acid synthase	PSE	0.768
OHNDKLAL_00078	Hp9	Hypothetical protein	Secreted	0.767
OHNDKLAL_01653	OppA 2	Oligopeptide ABC transporter	PSE	0.757
OHNDKLAL_01845	Pmn	Putative membrane nuclease	Cytoplasmic	0.756
OHNDKLAL_01178	PrtB	Proteinase B	Secreted	0.750
OHNDKLAL_00117	Hp10	Hypothetical protein	PSE	0.743
OHNDKLAL_00209	LytR	LytR family transcriptional regulator	PSE	0.735
OHNDKLAL_01405	Efp	Elongation factor P	Cytoplasmic	0.733
OHNDKLAL_01730	PtsIIA	PTS sugar transporter subunit IIA	Cytoplasmic	0.732
OHNDKLAL_00949	PstS	Phosphate ABC transporter permease	Secreted	0.731
OHNDKLAL_02017	Hp11	Hypothetical protein	Cytoplasmic	0.726
OHNDKLAL_00228	Hp12	Hypothetical protein	Cytoplasmic	0.726
OHNDKLAL_00942	OppA 3	Oligopeptide ABC transporter	PSE	0.723
OHNDKLAL_01885	CwaH	Cell wall-associated hydrolase	Secreted	0.720
OHNDKLAL_00184	OppA 4	Oligopeptide ABC transporter	PSE	0.715
OHNDKLAL_00245	OppA 5	Oligopeptide ABC transporter	PSE	0.714
OHNDKLAL_00027	SLAP	SLAP domain-containing protein	Secreted	0.713
OHNDKLAL_02040	TcsA	Putative lipoprotein A-antigen	PSE	0.711
OHNDKLAL_00623	MsrA	Peptide methionine sulfoxide reductase	Cytoplasmic	0.709
OHNDKLAL_01430	Hp13	Hypothetical protein	Secreted	0.708
OHNDKLAL_00453	Duf1304	DUF1304 family protein	Membrane	0.703

## Sheet: Table S7
Table S7: Bacteria-Human proteins interaction
Human Protein	Core Protein	Interaction Score
TLR4	PrtB	0.9849906191369606
IRAK4	PrtB	0.9828473413379074
IRAK1	PrtB	0.9806397306397306
TRAF6	PrtB	0.9853211009174312
TAB1	PrtB	0.9779467680608365
TAB2	PrtB	0.9841605068637803
TAK1	PrtB	0.9854932301740812
IKKα	PrtB	0.9841269841269841
IKKβ	PrtB	0.9848484848484849
NFKB1	LysM	0.9852534562211982
NFKB1	Acm	0.9806560134566863
NFKB1	Pbp1b	1.0
NFKB1	CamS	0.9828767123287672
NFKB1	Hp7	0.9884526558891455
NFKB1	Pbp1A	0.9965635738831615
NFKB1	DacA	0.9854932301740812
NFKB1	OppA1	0.9955621301775148
NFKB1	YciB	0.9774096385542169
NFKB1	YcfS	0.9943181818181818
NFKB1	C69	0.984984984984985
NFKB1	LtsA	0.9968602825745683
NFKB1	OppA2	0.9943019943019943
NFKB1	PrtB	1.0
NFKB1	Hp10	0.9843587069864442
NFKB1	LytR	0.9843912591050988
NFKB1	PstS	0.9846984698469847
NFKB1	OppA4	0.9954198473282443
NFKB1	OppA5	0.9954476479514416
NFKB1	TcsA	0.979933110367893
NFKB1	Hp13	0.9894366197183099
RELA	PrtB	0.9798994974874372
NFKBIA	PrtB	0.9847533632286996
NOD1	PrtB	0.9849906191369606
NOD2	PrtB	0.983435047951177
RIPK2	PrtB	0.9835497835497835
MP2K7	PrtB	0.9774436090225563
MAPK14	PrtB	0.9774943735933983
MAPK8	PrtB	0.9786422578184591
FOS	PrtB	0.9800829875518672
MAPK9	PrtB	0.9804081632653061
MAPK10	PrtB	0.9786259541984733
JUN	PrtB	0.98
MAPK3	PrtB	0.9786259541984733
TAB3	PrtB	0.9912826899128269

## Sheet: Table S8
Table S8: Core proteins sequence
>OHNDKLAL_00021
MDHSYSNTKPHQKGKHLKLNDRTTIQELHSKGYSNRAIARELNCSPSTVGYELKRDTVSV
YTGNVKRYKAVEGQSTYELHRSECGRKSWSLDACVGYALAKGIFQKDQVVSTKTLYNYVD
LGLMDIKNGDLPEKVKRNTKTRRARVNKRILGRSIYERSRKLGHWECDLVLGHKTKDDDV
LLTLCERKTRQFFMIKIEDKTSASVMKAFDKLREYYGSKWNQIFKSITTGNGSEFADLSD
LEQVSKTIVYYAHPLIKAA
>OHNDKLAL_00781
MDLLKTVFGIDVSSRKSNVCIMVNGQKVNDYAISNDMVGFNRLLGDLKQVTKPQIIFEAT
GVYSRRLQAFLDMHELRYVMMNPLEAKRKTKDDLHQNKTDKLDALYLAKLQSEHPQRLAY
VQNKEYQELMANNRIYEQASHDLITNKNRLHKAVQLTFPEIEHLLANPRGKNYWSIALRF
PHPDIVLETKEADIIDFLKGLSGIGKKRANDITQNLIRLAKVACPAVKKNSAHIRGLKMA
INNILSAEEECQTALQEMAKLAPKRDLEILTSIPGIGENTALRIISELGDIRRFNNPSQL
NAFVGVDPQVYESGNLTAHLSISKRGTAIGRKVLYLAINQIQSAKKVGNPCHIADYYEKR
KRSSETASHKKAAIASIHKLLRTIFALIKNDQLYSYDVAKHNQRLLS
>OHNDKLAL_02049
MTPEIRTLISGVIFMTKYTKEIKLAIYLNELEQAIHKYIDYYNNVRIKTGRKNMTPIEYR
NHVLTTLTA
>OHNDKLAL_00215
MFDTWFSNPHQIVQISQRGLDVIAMVKKSSKITYEFEGKRMNVKQIFNACKKRRGRSRYL
LSVPVKVGDPAKDGAQIDARIVCVRNRSNRKDWIALICTDMTIDENEIIRIYGKRWDIEV
FFKTCKSFLKLGTEYHGLSYDALTAHTAFVFLRYMFMSVEKRDDEDDRTIGELFLLASSG
FIMT
>OHNDKLAL_00217
MFYCMVDELADIAFNYSLQTLVEAMFESVKEIFQPTEEQMGRFTNAFISRLPKYMQEAIS
PSLAA
>OHNDKLAL_01209
MRKEREDVIERELQLCGYFAIVTSEKMTAFEALNLYKSRDISEKLFGSDKTFLGNRSFRV
ASSQAAEAKIFIQFIALIIRARIYTLLRKRKAEMPGKPNYLSVPSALKELEKIELIRQPN
GNYKLDHAVTATQKVILGAFGLDEKWIKAQARQIGKDIQNAAMPEEQKDDDEDAENEEY
>OHNDKLAL_00292
MAEQIEEVPAELIQTRVYELHPNKTMRRVLDEACDYRRYCWNQGLALWNKMYKARQALKS
SLASDSKKLTEEQKVLLKEKPSPSERRVRNMLVTDKKDWQYTQSARILQLAISDLGKAWN
NFFDKAQPGWGKPKFRSKREARQGFKSDRSKIKDGILYLERAKESSVPKDQWRGFKLSEE
PLSDEFGVVSYFKEKGRYYVAIPYKIKAEDVKLPDKTGKATAVDVNVGHFDYTGGRVNVL
PKKLDRIYKKIKHYQRQLAKKQVKNGEAACESENYLKTKAKLQACYRKASNIQNDLMHKF
TTELVNDYDKIVIENLSVKGMLMSHVASKGVHRSMFGKFKQILTYKCDWYGKELILANKL
YPSTQRCAACGNVKKGDDKITLYGNKKHGTKHNEYVCYNEKCPNYNKVVDRDKNAMLSLL
ALTEHPELNHAL
>OHNDKLAL_00081
MDHPYSNTKPHQKGKHLKLNDRTTIQELHSKGYSNRAIARELNCSPSTVGYELKRGTVSV
YTGNVKRYKAVEGQSTYELHRSECGRKSCFFADISSSTMFPTASIIKAGLLMLAWVMLWT
RESFRRIRSYQPKLCITTLTWA
>OHNDKLAL_01054
MTDGDMADHVYIEPLTVPVVKQLIEKEKPDALLPTMGGQNALNIAMALADEGFLEKHHVK
TIGTDTDTIKMAEDRLEFKNLMERIGEPVAKSVVVNYVEDAIAFAKEIGYPVVVRPAYTL
GGTGGGIAHNEQELHEICSNGLRLSRVTECLIEQSIAGWKEVEYEVMRDGAGNCITVCNM
ENMDPVGVHTGDSIVVAPSQTLSDKDYQMLRSSALNIITALNIKGGCNVQFALNPDSFEY
CVIEVNPRVSRSSALASKATGYPIAKLATKIALGYNLDEIVNAVTGKTYASYEPTLDYIV
CKIPKWPFDKFYDASRKLGTQMKATGEVMAICNNFEGAFMKALRSLEQDSYYLYNEEIAQ
LSADDLRKDLRKIDDKRAFRIAEALRKGVSIREIHAITKIDVWFIDKIKHLVEIEDRLKN
EELTPDLLKLAKHCEFPDRVIASLTGKTAEEALKAANELGYPVLVRPSYVLGGAGMEIAL
NDGDLKRFIDHITSQFNIEDHPILIDKYLAGKECEVDAICDDEGILIPGIMEHVERAGVH
SGDSISIYPPQKISQEMKERIVEYSKRLAKALKVKGLMNIQFIVYENKVYVIEVNPRSSR
TIPYISKVTGIPLVDVATNVIIGKSIKEQGYDYGLAPEKKTVAVKMPVFSFEKITGAEIA
LGPEMKSTGEVLGISEDVEEAMYKAFMGTGLDLPKHKKVICTVKDSAKEEFLPIAKEYHD
FGYDLYATQGTYDFLQSHGIPARLVNRINDKENTIFDLILTETVDLVIDIPTRNNNLKDG
FLIRRFAVEAGVPIYTSLDTARALIHALEAKHDNKISLVDITKL
>OHNDKLAL_00397
MSKAEDILLNDAGICPLYYSTSVMLVRTSVKNAVYNRGNWDFKEAYVK
>OHNDKLAL_01438
MSSLPSFDTENEPKIARSVEKFFKDYKVMELLRRCGLRKSKGIPLWSILSYIFSNVFRDR
STYMQQKSGKCTAGFSKNTYYRFMQNPHINWLRLTILLVERIVNGHLKDLTSDQRADCFV
FDDSLYSRTGYKKTELAAKDGAQIDARIVCVRNRSPVI
>OHNDKLAL_00994
MTELISIRESAKHVDEEVRMHVWLTDKRSSGKIVFLQLRDGTAFFQGVVRKNDVSEEVFE
AAKGLRQEASFYLTGTIHEDARSHFGYEIQISDLEVVSNNEGYPITNKEHGIDFLLDHRH
LWLRSRRPFAIMQIRNRIFKATVDFFENEGFVKFDAPLLMHSAPEGTTELFHIDYFNHDA
YLSQSGQLYGEVGAEAFGKIFTFGPTFRAEASKTRRHLTEFWMMEPEMAWMHQDESLDLQ
ERFLSYVVGQVLEHCEYELSILGRDVDKLRPAAEGNYTRLSYDDAVKMLQEAGKDFKWGD
DFGAPDEAFLSEQFDRPFFIVNYPVAIKPFYMKKNPENPLTYLCADVEAPEGYGEIMGGS
EREADYDTLKAQIEEAGLNLDDYSWYLDLRKYGSVPHSGFGMGFERVIAWICKLDHVREA
VPFPRMINRMQP
>OHNDKLAL_00909
MSDKKFSVVIAGGGSTFTPGFVISLCANQDKLPLRKLKLYDIDADRQKKIGDDHQGEPAG
QSV
>OHNDKLAL_01845
MPAKARKPLYWNPTAWHNKKIAGGWLYNRSHLIGYQLTGQNNNPKNLITGTRQLNDPGML
KYENQVASYIKSSSRHYIRYRVKPIFRGRELLARGVEMEAQSTGSNAVRFHVYIFNVQDG
VKLNYSNGTSVVTGAAKKSASS
>OHNDKLAL_00869
MLMSAIGTFIPVFKGGSNLPSIIVAIIFCWALTFLVNNGVESASFVNTIGTFCKVVPLIM
FVIICIVSFKGGMFTADFWGRVANNLSKGTTTGGLWPQMKGTLMTLIWIFIGVEGASVMG
SRAKSLNEAQQATMLGFVLLLVFYMMISILPCSSLTRAQLASAAQPALGNDLKMIVGDWG
MMIINIGLIISTIVS
>OHNDKLAL_01536
MGEYIVQGTVTPDNFEVDKESMQIASKTINNKNIELIRLPGGGVEQRDVPEDVAKSPCLT
DEEVIELAGYAKQIEKHYGCYMDMEWSRDQDDKLWLVQARPETVWSQRKKEGGAKEATDA
KAPSSNKVLVKGLPASPGVASGIVHVIDDPKDIGDFKEGEIQMQIPCIVGTASRGTFATR
LLKPGQEVTVDAKNGVVYQGVADEVVKPKKAETAPMAAAEYFPPTATRVMMNLGDPDLAE
KYATLPADGIGLMREEFLWTIYIHQHPLYLIETGNPERVVN
>OHNDKLAL_01591
MKSESKVSSKLELRELVLLAMVIAIKVVLGHFKVGDATLQVGLGFIGSVMLGYLFGPWWG
FAGGALSDLVSSAIFGNLGGFFIGFTLTAALESMIYGFFLYKKPIQIWRVIASVICVTVI
CYIGLNTLWVSMLGGTNFMVALSSRILKEMITPWIHMVVVWFILEGLSRVKLSRKF
>OHNDKLAL_01610
MSKKTEKAKRNKQIGTLTDKQKYEAKILEKDARIKELELELIIAKKVAARNFWP
>OHNDKLAL_01834
MNNPSIKKNIFISTLYQVLSIITPLVTAPYVSRVIGTDGIGAYSWTSSIQTYFSLVAALG
TLSYGMREIARNRNDVKKRSQIFWEIELLSVFTSLAMLLLWGIYLGFQSHYRVMFLILTL
NLFNTMLDISWFFDGLEQFQYTVTKNALVKVAGVILILLFVKSPKDTNLYVFIMTGTTLL
GTMSMWLELHKFVVKVPIKLANLTRHFHETLIYFIPTIATSIYTYMDKTLIGFMTQNNTE
NAYYEQATKIINLTKAVTFTAVNNVLGARISYLFAKKNEKEIKQRIQGSINYILFIGVGI
GFGLLGIADTFVPVFFGHGWDKVALLLRLFSPQIVIIGISNCLGSQYYNPAGLRKQSAVY
IIIGAVVNFVLNLFLIPRFASAGATFASIIAELTISLLYLCHDNGYLELVYIGKVIWKKL
IAGTLMMLVILALNPFGNPGIIKLGIQFVLGAGTYLATLFIMKDDSVGLLKKILGRG
>OHNDKLAL_00071
MGNYFFDFDDTICESRHIYAASVQKTFEARGVKVPSTEDIYQAMGIPIDVSIARWAQ
>OHNDKLAL_00122
MTKTERYMWLANDLLLTAAAVSLIINLVGQTASGYAFSGSHGQATAL
>OHNDKLAL_00236
MAHQTHLQRKMTTRHIRMISLGGVIGTGLFLSSGYTIHEAGPLGTVIAYLVGGLIVFAVM
LCLGELSVAMPYKGAFHVYVKKYIGPSTGFVVAILYWLTWTIALGSEFTAAGLIMQKWFP
QVSVWIWSLTCMILIFLSNFFSVKAFAESEFWFAAIKVFAIVAFIVLGGLAIAGFLPVKG
YHAAPGLANFYRNGWFPNGFSGVFTTMLTVNFAFSGTELIGVTAGEAENPQKAIPSAIKT
TLWRLLIFFIGSIAVMSALIPYKVAGVTQSPFVYVLDSINVPFAANIMNFVVLTAIISAA
NSGLYASIRMLWSLSNEGTIPAIFKKTNKNGIPVLALIFSMLGGVFALVSKVRSQLTQFA
>OHNDKLAL_00510
MHYLAIAAKKELLPYLPIDWPKTELTELVNPASLAAVVIDEKDSRSRGIYQTMKEKLGLD
LPLIEFTPETSPAEISRLAQTYEEANVPRFIRELTAFSDQDDLVFDTPGHHNGRFYDRHP
AGAVLRNFFGDNYFRADTSDCVSELGDMMNHTGGPLEAQQEAAKAFNADKVYFCTNGTTS
ANTICTTALLDEDDLVLFDRNNHKSIYNSALVMTGAKPVYLPTDRNADGLIGPLTAASLD
EDLIRREIAKVAPGRAKADRPFRLAVLQLETYDGIFYDAKLILKKLGRLCDYILFDCAWG
GYEQFVDVLRDFSPFQQTYGPDDPGILVTQSVHKQQAGVGQASQILKKDSHIKGQKRYVD
HKHFNHAYMKYVTTSYSYPVYASLVANSAMAASPAVNSWWNDTVKLGIDFRKRLLKESKL
FKPLVPPTVHGQKWENLPTDVLSQDPEAWKLSPDDDWHGFKLLAPGEVALSPVKVTLMTP
GIDLAKAAFTEEGIPGAIVSLYLHEKHIIPEKSDSYSTLYLLTPGEGQVDMNGLFSTLMA
FEEAYLTKAPLSAIMPELVAQYPDRYEGYTLYQLCQELHHYYQEHEIFKLQQALFLKDSF
QNYELTPKEADREFVHGNSELVKLADAKGRMALEGALPYPPGVFIVAPGERWQDLDVAYF
QVLIGAARKFPGLDPEIQGVYQEDGEVWAEVLKES
>OHNDKLAL_00581
MDKKLLCSLLLAAAFIGQAQTAQAATVSKMPGTKNMGIYAKVTKKGASKKVTTTKYFKYS
KIQSTASKKTKKGTYAYIYANGRPLGWVSEKWFVRNKISAAKQIYLVEDDNRFDYKDAIS
YVTDAHGTMVDPANGAVKASLSGDKLNFTYGKAKTTVELVKTANPNRNLKPAVSAKKCPK
EVASTRKHSGSSKNWNAAHRYGTETSSNRWTSGGLTLATQLWELRNLSLETNDWQQVGPV
MEGLAVNGGWAYSSWYRSAAASDQLKGNIVAFNMKKLNKYQAQYLSPRSYLYKKLSFGKF
KSYSQNVKVSPYLRLGHGQSLGASSKYIYVLANENKLPGGASNGFYSEEILQLKKSGLTI
NKVWSIRVDVGSSGRYFYNAAFAGDNTMYGVFHNAAFGRYEFWRLNLVNNRWQVSQVTVT
QSHFVKQQAGSSPVQGFSVSGSNMYLAFNNLIFKLQTDGTYQKTWKHVSNREIEGLASDG
SQLYAQLAQRGEILSGRW
>OHNDKLAL_00925
MFYGFTKKDAKIAFASTGKNLLDLCGEIHPFLPGHYYDGEKIVAYHEPDLTPKMSTDDFE
TATHKIHDLLVESVDQHLASDAPVGYLLSGCLDSSLVCSIAARLQPDTKIRTFAIGMDQN
PIDLKYAREVADYLGTDHTEFIMTREDVLGVLREVIYTLETWDITTIRASIGMYILCKKI
HETTDLKVILTGECSDELFGYKYTDFAPSPEEFQKEAAKRLRELYMYDVLRADRCISANS
LEGRVPFADREFVDYVMSVDPDLKMNHYHKGKYLLRKAFEEGDWLPRDILMREKAAFSDA
VGHSMVDDLKEYAESKYSDEDLAKAGEKYPYRMPFTKESLLYRDIFEEFYPGKADWIKDY
WMPNRSWKSLESVTDPSARVLSNYGASGE
>OHNDKLAL_01060
MISELFVQQLYSVIDMAIIGRYLGARELGAVGNAANIIMLFLVVSGGFEMAVDVMVSRLL
GASKNKEKAAMARDTLFLSAISGLVLVVIAWISLPALYKAVSLPENMMGDALLYGRVYLF
ALPIIYIYDVGRAILISNERAKISFYLLATSSILNLLLNLLFILVLQLGVLGSALGTVLA
QGITMLVTLYLLAKMDRQEEEPVSLKPDLSWTKIKSILHIALPTIFQQFVITFGATLVQA
WVNPFGQEAILGYVAIAKVMNLARIVLVGFAQTLTLMTAQLLAVKTYSAVKAVYRYCSNV
SLIYWLVSSALSVIFCQLLAGMFFDPGQNQAAYSFFRVYLYAFVGTQLFSIFKFLNEGLL
RSMVLMKEYLYCNLGELALKLADTGLLLTLLQTNAFWSAELGARIICVLGSTILVIKEMQ
ALEAIEKAG
>OHNDKLAL_01067
MVCLENEALFDEVESELKKHASIQDFEEKYGKITGRMMITETEIPEELGIKINDTDVHSF
KATFDFYNTAIGLALNVKTREAATKFWLTPQDDRNDVPTDSWFEFFAMILMEALDEGMDS
IPTFSFVNDSSDLTISGLGLLEKK
>OHNDKLAL_00241
MKLSKTFSVGATVLASAALLAACGSNSSKESSSSKKTLNWMDSAEIPTMDLSKATDAASF
NQISNTMEGLYRLGKNSKLEKALATSEKVSKDGKTYTYTLRKSKWSDGSELTAKDFVYSW
RRTVDPKTASQYSYLFSGIKNADAIVAGKKKPETLGIKAVGKYKLVITLERRIAYFDKLM
GFAVFFPQSEKAVTKYGSKYGTASKYMLYNGPFKQTGWTGSNLSWKMVKNPYYWDKKNVK
LDTITWSVQKTPSTSYNLYQSNKLDYTGLDASQTKQLKNQKGYVTLNQGATFYLQFNIAK
NKYLANTNIRKALSLAVDRKGLTSSLGGNSVPANTLTPTQLTDVNGEDYTKRISKSAESF
YPASTNKKEAVKYLNRGLKELGVSKFSFKILSDDTDSGKKTTEFLQSTFESTFGSKVSVS
VQNLPFKTRLSRSTSGNFDVVVSGWSANFADPISFLDLFTSTNPENNGKWNNTSYDKLIA
DS
>OHNDKLAL_01052
MHSPGLYSDQQLESERLVAEREGYDIDIVKADMTQPLPFADESFDMIIQPVANCYVEKVK
PIWKECYRVLKKGGVLLVGLDNGINYFFDSEDEKYVVNSLPFNPLKNPDQMQQLKKDDFG
VQFSHTLEEQIGGQLEAGFTLTNLYEDTNGEGRLHELNIPTFIATRSVK
>OHNDKLAL_01065
MSIFTLIFGEIYLGLAGGAVLDIETLLKLFAVIVLSAFASSAIASFMISFLKTNSSYSAA
STIVGTLIGFLVGAYIPIGSLPDNVQWLVKYFPCAHSTVLYRQLLMKPAIKANFANQPAS
VLKEIKEMFGIVFVYDGHTAPAWVSVAVLLVTGAIFYLLAVLVMTRKQNEI
>OHNDKLAL_01066
MPESKLENFVFTVMMAFVMVYAMICYNIALTIGGMRDAVLLDAFRKMMIMWPVAIILEMF
VFEKPVVYLTQRLITPETPILLIILIRCSITICLMCPTMSLIATALFKNFQAAGFIGTWL
QTAVINFPMAIGWQIFLCGPAVRFLFRTIFRKDN
>OHNDKLAL_01068
MTKAKVAFICTHNSCRSQIAEALGKKLAGDVFESYSAGTDLKDQVNPDAVRLIKEHYGID
MLANGQKPKTLVDLPAVDYVITMGCGVRCPYLPAKKRVDWGLEDPTGQDDETFMQVIKEI
EDKVLKLKQELS
>OHNDKLAL_01069
MEKVMTVNNVTKTYGKKGEKQFQALKGVSLSVAKGEFVAIMGTSGSGKTTLLNIMSTLDK
PSSGEVTINGKNVAKLKKNQMADFRAKEIGFIFQDFNLLDNLTARENIALPLSLQRVKSS
EIDSKVDKIAAKLNISEVLEKYPAAISGGQKQRVAAARALVHEPAILMADEPTGALDSKS
SRALLDTMELLNEKDQVSILMVTHDPFSASFADRILFIRDGLIDEEIKRGDLKRQDFYKK
LISQLSENTD
>OHNDKLAL_01080
MFSYKINDELELAVPRLTDGEALYDLIDRNRDNLSYYLPWVDHVHDVQAETDAIRRNLVR
FAEGKALDLHIWYHGRLAGKVSLNSIDAMYSEADIGYFLGKEFRGRGIMTLATRAIIDIA
FEEYGLHRIMLQCAVDNLPSNNVAKRLGMRFEGCHKGRLILRDGYHDSNEYAVLAEEWPD
VQKKY
>OHNDKLAL_01081
MKLKRVWLVKLIFVLAFAIILAPKAKTTTASDADKPFYKNAMVNTYVYDEKGKRTKDKKI
LAGKAVGCYSMINYVGDKPYIMIGQNKYVAYMNVVGLDCQLNHNSYIYSSSGKRIKNSGV
LLKNGSVTVYGGKKKINGSKYWAIGVGLYVKASNVETPKGEVTSDPNTQNQTTEPQTS
>OHNDKLAL_01429
MSLVKSVSLVNNELDTNGFVTTDAINYVTDKHGSVVDVNSVKRSTDRISEKTPGRYMVTY
RYGKASGKVTVTVRNDANEGISKADAKLGKGGNVGKTWFPHELAFRGNYITPHTYVGTDK
HGKKTAKLTTKFYEPNSFSLLEGSQETNVRGNVQGFDVYGQDMVTTNFYGGPESSMDGAR
GHMVLYQLNQVPKYALQYIPTKTLNFQLWKNYVKSIKISLYIKLGHGQSVGSTSRYIYEL
ANWNHSKKLRSNELLQIDKKDMQVKRIWTFAVSNGKRENNCYFLNADVIDDNIMLALFHS
KFNHRFEIWKITRTGNSFKVKEAATTDGDLISNSSQVQGFTYSVAHKCYYIAFNDYLFKI
DAKGNLANYYHFNAKREVEGLASYKSKIYIAMNKRAKVFDSNMAK
>OHNDKLAL_01701
MQFIYLIILGVLAGIVAAVASMASLVSYPGLLLFGLSPVSANMTNTAALVTTGFGSLSSC
LKEMRGNWGELWRYAFFQLTGALIGGWLLVKFPGKIFQKLVPFFVLFSAGLLLYSGRQKQ
PKQATKLGRIGAYFGLFVAGIYAGYFGAASGVLTLIFLTALSDSSFVVINAIKSVIGSLA
NLVALALFAFKGGVNCPVAFPLAIGLFIGGYFGQKMIKYLKPAWVRWITACFSVLLAIYL
GWRAWG
>OHNDKLAL_01733
MVYQIFPDCFNNGNPHGEIQGRKKDSFIYATKEDSPYYIKDEHGDIACWDFFGGNLEGIR
QKIPYLKDLGVTAIYLNPIFQASSNHRYDTQDFMKIDPMRPESRPSWGGDEQLVALAFGL
LFSVPGVPCIYYGDEAGLEGDKDPDNRRYFPWGKESDFLEKEVKELAHWRRENRVLVDGK
VGYVKIAYGINALVRYNQRELVIYCYYNKTDQDMILDAGEFQTYCLPEKIGELVSDILDQ
ESVAQKAYLLKTFKLDRNEKE
>OHNDKLAL_01849
MFKQLRKANQNDYLLITATLILLVVFSLSLLSYVQRQQKAAERDQAQALATGFSRTLKGE
IKSALTLSTTLKGTSFSQRWQSRQFLHSCQGPFSRKYRGQQPAAGA
>OHNDKLAL_01992
MVKAVIGISASEVTIQSGPFMGEPRTYVNAAYVDSVLKNGGIPLVIPFTAGGEEMAFKQL
DLVDGLILSGGHDLNPHLYGEEIDQKSGETWPDRDAFDMALLKRAEETGKPVLGICRGAQ
IINVAHGGSMWQDLSLRPGNTLKHMQAIRPDVGTHVVKIKSGTTLKKIMGESSLMTNSFH
HQLIKEVAPDLTESASASDGVTEALESTDGKVIAVQWHPEEMHANPAPEAAIMNRLFKYL
IDKAEEEKQ
>OHNDKLAL_00446
MKEKLTHAESLTISSMLFGLFFGAGNLIFPAYLGEASGANLWISLLGFLITGVGLPLLAI
ASLGMTRSKGLLNLSGRVSHKYSYFFTCLLYLTIGPFFAIPRCFTVPFETGISALLPSGM
AKSTGLFIFSLIFFTIMLFFSLKPGRIMDWIGKFRTPAFLLFFFFIMITALLHPLGNYHA
VKPVGEYASAPLISGVLAGYNTMDALAGLAFGIIVISSIRTFGVTKPEKVASATLKTGVL
TCLLMAVIYAITALVGAQSRTALGLAANGGEALSQIARHYFPGLGAVIFALMIFVACLKT
AIGLITACSETFVEMFPKTLSYNKWAIIFSLLAFGIANVGLTTIISFSLPVLMLLYPLAI
SLILLALTSNLFDFKQVDYQIMTAVTFLCALGDFFKALPAGMQVKAVTGLYGRVLPLYQD
GLGWLVPVAVTFVILAIKAAISKKRA
>OHNDKLAL_00616
MIDVLTSYNANQVYQDQARDDLGVTVNFSLSADQYRDMPLPFIIAAPVYQEKRVVDMQYI
YVNQAYAEIMGQSREKLLGNRMSNFVKHKLAFWIKVICGASDGEIRQGTFHSRTGHWYEY
ITAKSSVPETRSLVMINIDEQKRSQHEIKHTTNEIVQLSEILNVENDKLETAISKGLAKL
GTDLAADRVVVMEGEGQYAKNTYSWTLPGLASAQKEQQKIDVATL
>OHNDKLAL_01035
MIDRLGVFNQHAAVNLLDYYTTIEIIISLFIAGLLALVYKNIHYSKQRKRNSYWSLGLLL
IINLIEWTSVMLDGFSGQYRIWLVINKFLNHSLIPFLGYFVIHIWVRHSKYDRLLAVLLT
GNVLFQLASIATGWTFSIDQNNHYHQGRYYYVYFIICIIVMFAIVSAYHQFEQKTFSGDC
LFMFYTFFVVFLGIVIQEVSGGALRTTSLTITIGMCFLLNRFNNFTQKVSDLKISRDNVV
MRTDMTDIMTGIVKAGGLTVCACLYSGDRGQVGGTIMFTISFLILLIFLTIVAVPVAIAA
FLLKVSFKILGWLIGICFTLALLISLLLISVM
>OHNDKLAL_01056
MNMSLNDYMIENNIPGIQGVDTRAITRILRKEGCMNGMITTKDYEVSEVIDQIKAFKIQG
VVEKCSCLEPYHVGQGDYEVALYDFGAKRNIARELAKRGCHITVLPADTPAQYVIEHNFD
GIMLSNGPGDPSECTEITDQLKILASSGIPIFAICLGHQLLALAHGFETEKMVYGHHGSN
HPVKDLATGRVYISTQNHNYVIKEDTIDPKQAKVWFKNVNDKTIEGLEYLKENIKSVQFH
PEACGGPHDTEYLFDSFIEMMGEHKNA
>OHNDKLAL_01063
MKRALQFGTGTVTGQNRNGLRNAMIFVFGINTGLRISDIVKAKVSDIEDGEWYNLVETKT
HKNRHAYIGNISQDLENYIDQMQLKPSDWLFPSRKGEGHIEGKSFYKDLKRAARQCEIDP
NTVGTHTLRKTFGYHYIKSATTPAGDPDPRALYKLQKMLNHSSPTTTLRYIGLEDESMEE
DLRSFRLG
>OHNDKLAL_01659
MKLNERELANTVKLVTSNGISKLGDILFDYVNSVWLSKLGNGSFWMAVYQSSETIVSVFV
NFIGGILSDTKQRKSIIWICDIIAGLLCIALAVFVPSIWLLYAIIAVNIALSVLSSIRDP
AYKAVFGEIVRKEQIGRVNSLLESCKQTIKVAGPVLAMVIAKFVGSKMALLLDGLTFIIS
GLLIRQLDILFETEPPVAKQSNFSKIKDAFKYLLAEKNILIVIVFASVINFILAGYELIL
PFASFAFSKNAYAFFLTAESVGGLLGAVASNLIQKELSSKYLFWIIAVAGLPLAVMSSLY
QVSHWLFGPIICITLFNFCISVFNIQFMTYIQTNADMTYIGRVFSIVFTAAIIFVPLGSF
FFQFVMDVKDSVDYLWLGGLLTFVAGLASVIYSLNQRRAE
>OHNDKLAL_01838
MSKYLVVGAGLFGAVFAREAAKRGHEVTVIEKRDHIAGNIYTKEIDGIQVHQYGAHIFHT
SNKDVWEYVQQFAEFNRYTNSPVANYKGKMYNLPFNMNTFTQMWGVRTPQEAMDKINEQR
AEMAGKTPQNLEEQAISLIGRDIYEKLIKGYTEKQWGRKATELPAFIIKRVPVRLIYDNN
YFNDDYQGIPKGGYTKLVENMLKDDKITVELDTDFFAKKDEYLQKFDRVVYTGPIDEFFD
YKLGELEYRSLRFETEEKNVGNYQGNAVINYTDAETPYTRVIEHKHFEFGKGDPDKTIIT
REYPADWHKGDEPYYPVNNDRNNDLYAQYKEMADKEDAKVIFGGRLGQYKYYNMDQVIAA
ALEAVNEEFGK
>OHNDKLAL_01945
MGRNVLNLWEKYYDATFPIKEGDGFIILGIDSFTASDAEAQLAQALEAVKPFHALKETVL
NAESDEAKTIWDAREKLLLAIQKSTPKMDEVDVSVPINKIPLVLHRIEELEKEEDMRIPN
FGHAGDGNLHIYLCSDDMTDEEFAKKGDNVISELYKTAKSVDGNMSGEHGVGYARQNYYE
DFYGKDYTDLLRKVKGLFDPKGILNPDKIFPLD
>OHNDKLAL_01964
MQSASEETSTAKKANDDAVKAQNGQDYSRSRADQQTAAANDEAKAKLANTAPVAKAPAAT
AAQLPQTGERTLSQASWQAFFLCWPEFLSLASALRKESKKSKS
>OHNDKLAL_02062
MAKIKGANAVLDVMYKWGIDHLYGFPGGSFDSTMNAIYEMQDKVKFIEVRHEEAASLAAS
AEYKLTGKLGVCMGSAGPGAIHLMNGLYDAKYDKTPMVALVANVPTPRQDINFFQAFDEM
PWFRDVAVWVHQAKTKEALPVLMDTAIRQAYAKKGPAVLVIPKDFGWQEIEDNYRVSASN
HVADNYAAPTAESIEAATKLIKEAKNPVVYFGLGASAAADELKEFADKFKMPMMSSYLGK
GIVEDSFKPYLGTIGRIGAKAPNEVQGHTDLVVWVGNNSPFSVLWFPKNAKVIQIDVDPE
KQGKRHSVDVSILADAKKSLRALIDAGEAREESPLYKAALADREEWDAWIASFADDHLKD
EGRVRQEPIWDVINKEAADNAVFAIDVGNVNMDHVRLLNMNGKQRWTTSGLYATMGYGSP
AAIAAATAMPDREVWHLAGDGGFAMMSEELLTLARYNMHVLTVVFTNETLGYIEAEQRDE
SNQPLSGVIIPDNDWAKVAEGMNMKAFTVHDKAEFQAAVEEWKKMDGPAFIDVKYTKHMA
YSTELNTLDDPEFVKYYHAEALHPFSYFAEKFGLEIDAASGASGHSEDKADALSASSPET
APDTTSGASY
>OHNDKLAL_00027
MKFKRLKLLALVSTLTAAVSMSFAGLTQASTTSASSRSYGVDVSSYQPTSTTEYSKAGAQ
FVIVKVSEGTSYRNPNAKAQVASAKANKLLPMAYHFANFGSSSSRAKSEADYAIASAKAV
SLPAGSYLACDWETSSGNSTSGSRSANTSAIMAFMKKVKAAGYQPLLYSGSYLLNNAINM
STVTSTYPNSLWVAYYTSSGRIDAPDFSYFPSMNGVIIWQFTENWKGLNVDGNISVLPLS
ISSSLSSSSSSSPSKTPASQAPVSKTKKKIMSKSYVYTSAGKRTGAYKSAYTYVYVIGGI
VKIGNSNYYKIGTNQYIKVNHVDGTARKLVHNAWTYNSKGKRVKSVATLKKGKQGFTYGG
KRKIGKTPASQAPVSKTKKKIMSKSYVYTSAGKKTGAYKSAYTYVYVIGGIVKIGSSNYY
KIGTNQYIKVNHVDGTARKLVHNAWTYNSKGKRVKSVAILKKGKQVFTYGGKRKIGKTTY
YRINVGRYIKAGNVK
>OHNDKLAL_00059
MRILLLGDSIFARKEGLDQPRINWTLKEKKLDLEIDNTAVSGINSGALLALLGDLALKRP
RAGQLFLMVGVNDAASHKQVPLDQYRKNLQAIVSALVCFYPGTKTVLVSGPAVDEAKQRG
RTNAKLAKYAKVMEEVAAEYQVAYADFFTAMLKEGNLKALCRGELDDGLHFGPRGYQLLA
AEMMKQLPKEEVEQ
>OHNDKLAL_00060
MKKIYVVRHGRTYLNKYQRLQGWSDAPLTEEGIEGAHRMGKALKDQHFDLVASSDLKRAA
DTRKIIVSENDNWESTKMTQTADLRELFFGYYEAFHDTEGVAAAFKSTKYPRLVDAVKDG
YTWQEIGNLFHAADPEGDAESGSEFESRLKRGIDYLVNYDESERILLVGHACVIHCLACI
YGGKHLRTDLPKHNEMTVLNVDDNGQVSLEEFGRPMY
>OHNDKLAL_00092
MTNETELLQAVQQLADKDVAPFDLQIDRQAKLPNGLFQKIVDLGLLRAKIPKEYSGLDVS
AQTAGLALLGPFDLILIGATIADYLRDRKFNSGKQKQGN
>OHNDKLAL_00093
MTFKEFYLRKPVKSSLLFLAAALSSLLLVGSSYALTLEFNALRNRQPVLFAQMLALQLAC
LVFSALLTYYGNLALEKLIQSYLQQIRQELALHIFNDGQAHDPAQAQNQLLKEGDLLTVS
YLRNIYSSFKAGMTVLASGGALLSFHWSLFIACLIFALVQIYLPRLLDRQLNHANQRLAT
QNQAYLKVLSDWLLGLGDLHRCLSLAWFKKKAGLAAKELEDAHVHKSAVSARLDYLNQLA
YSLGSSLILLLTAFLVIQHWTSFGLLSSIASFNSDFFGNLQNAADYLGEISGSRQLRQDL
LKQREAVPEQKEAGQAPAAFASSPLTVEFNGLSLAYPAIKLQPGEKVLLTGASGRGKSTF
FKLLLGEVKAASGEIHYLDQKGQVIQPNLSQIGYLPQDPQLFPGSVAENMTMFNPALNDQ
DLLRQTADQVNLSEDLRLWPAGLDTRVAVEDSNISGGQRQKIVLARSYLYHSQLLLIDEG
TSAIDQAATREIIVRLLKTDKTIMFVAHNLTADSRQLFDREIQLD
>OHNDKLAL_00205
MVSLNYTQYSSRYDRFLAGDISPAFNPRLGGGALLDLNVYNIHLAVSLFGAPLDVHYFPN
LQKGVDTSGVLVLAYDDKQASLTAAIGLPGLCPQPACHRRPGSSQGLHALRKKQKKQNRK
IKN
>OHNDKLAL_00242
MDSAEIPTMDLSKATDAASFNQISNTMEGLYRLGKNSKLEKGLATSEKVSKDGKTYTYTL
RKSKWSDGSD
>OHNDKLAL_00272
MKGVRLPEKCLFAFLGDEVDKYAEQVKATVADHFITIDRLRPIYIIENQGEQLCLCRAPL
GGPAAAQFMDALIALGCRKFLAVGSCGTLVDIKENDFLIPTRALRDEGTSYKYLPASRYV
DLDPAAVEKIGQGLKEQGLPFEPCTTWTTDGFFRETQDMVEYRRGEGCQVVEMECASMAA
VAAKRGAEFGQLLYTADSLANVEAHDERDWGQASQAKALHICLRIIHNF
>OHNDKLAL_00337
MTLKKITAAGLLTASALVLAACGQQKSSQSQTKQVLNWIESAQISTQDPSLTTDSTSFQA
LLNTQEGLYRLDKKQKPQLALAKSAKVTDGGKTYTFVLRDAKWSNGQAITANDFVYSYRR
SLNPKTKSSMAFYLYQIVNAEAINAGKKPVSSLSVKALSKNKLQIKLVRPVSYFKLLLAF
PLFFPENQQFIEKVGSKYGTAAKYTISSGPFKLTKWTGSNKQFTLVKNQNYWDKKNVKLD
KVNETISETSSTAYNLYQAGKLDETYLTGEQVKANKGKSTFYDQPASAIQRLELNRKKVK
AFNNFNIRRALSLAIDRESLAKVLSDGSVAAKGFVPSGMGNNPTTGEAFYKEAYVKEAVS
YNLKEAKKYLAKGYKELGIKFLNLNLTVSDTDSAKQVGEFLQSKLGELPGVKITVTILPY
TTLISRQSAGNYQLTIKNWQAILGDPINFLDVFEKDSSYNTSGFASSKYDQLLNEAENVY
GNKPVQRWKRLVAAEKLLMNEQGTIPLIQTAKPQLVQSYVKNVSYNPLGIPYDFKLVYIK
K
>OHNDKLAL_00418
MKVLHINAGLESGGGLTHIVNLLSQAKKAGQDFDLLTFAEGPVAQAAREKGIKTIVLGGS
SRYDLALLKRLKKTIKDGRYDLVHSHGARANLFVSLIKSSLPCPWLITVHSDPAIDFEGR
GIAGKIFTKLNLRAIKQADGVFAITPRFEKILLNYGVKPSRIHVIYNGIDFRDNRNIAGK
EDHAGFNIINVGRLEKVKGQDLLLKAFKAANLPQAHLYIAGSGSQEADLKKLRQDLALTD
QVTFTGFLTQEELRQLYRKMDLAVLSSYSESFPLVLLEAADNLLPLLATDVGGARELIPE
GKGWGVPVNEEKAMADQLRAIAALPKEELAAIAQTEKAYARQHFSLDRQLADVLAGYQAC
LQGEKA
>OHNDKLAL_00470
MQKPAECTTILVGKDATIDGSTMIARSEDGGSTIIPEAFIAVNPKEQPKHYKAVISGQEI
DDEDLLPNPLRYTSVPDASGKNGIWAAAGINDATVAMTATETITTNSRIQGIDPLVEEGG
LGEEDFVTLTLPYIHSAREGVKRLGYLVEKYGTYEMNGSAFADHDEVWYIETIGGHHWAA
RRIPDDAYVAAPNRLNIDFFDFNDEENFMCSSDLLDIINEYHLNPDYQGYNLRHIFGSST
IKDAHYNNPRAWYIHRYFDPEWEGEPGDQDQPFITYAKKKISPEDIKFLESSHYQDTKYD
VYSTTNTEAEKKLFRPIGINRNFETHILQIRNDVEEGIAGVQWLAFGPNTFNCFVPFYTN
VTTTPASFQTGPDFDLTKIFWLNKLNAQLGDTNYKVYSALEQAFEEKTMAKLRQIENETD
RAVKGLTGRDLQEKLEEANQKMADLTYKQTAALTGEMVKDGHSLMKLKYDLLD
>OHNDKLAL_00475
MAKQKPLVIGIAGGSGSGKTTVSKEISKRLPADRVLILTEDAYYNDNSALSMDERKKINY
DHPNAYDTDLLIEQLQDLLDGKAIEMPTYNFNILSRAKDTIHVEPADIIILEGILVLATE
ELREFMDIKLFVDSDDDIRFIRRLQRDTQERGRSIDWIISQYLATVKPSYNQFVEPSKKY
ADIIIPQGGENQVAIDMVSSKLLSIING
>OHNDKLAL_00478
MKHTKLFRKVAALLFLLLTTVSLSACAVESDNSVRVYNHVKSSKTITWGVKFDMALFGIK
SVKTNKLEGFEIDLARLLTKEILGKDGKAKFIEVTAQTKIPQLKNNNLDAVLATMTITNE
RKKSVDFSTPYFKAGTSLMTKTSSPIKSIKDLNHKGRVVIVAKGTTAADDIARLAPKATI
RQHNDYGACTNALLAGQGDAVATDNGILAGIAKQHKSLHLVGGTVAVEPYGIAVEKGQTK
MLEAINKALKEAKADGSYHKLVKKWFGNIPGFSAKEVEY
>OHNDKLAL_00504
MNSVIDWLERHLLPLANNLASVRWLVALRDAFISTLPISLTGSVAVLIKSLIITANRNWG
WHVFCQLMQPSISICNFVWRGSVAMFSLFFVLSWGYQLAKACEVDPLAGAMTALCSFMMS
IANYSYLMQGNKRIKLDQAFNIKQLSTTGMFTAILFGCLGVALYILGVKARLGLHIQTAM
PPAQIAAFEAAIPVMLALFIVGGLNYLFQTITGQYFGDWLLEIIQLPLLKLGQGFIMVIA
ITALTQLFWFFGINGASALAPVVGSIWATAQNANLLAAANGHKIPYLWTNTSFVVFGVNG
VCLPLVIAILLTSKRGDHRTLAKVALAPAVFNVNEPMLYGLPIILNPVCFLPFTLAPLAN
VSLAYLATKLGWINRVQASVPNIMPPVIGPYLATNYDWRALVLFLVNLVIAVLIWLPFVK
AADQIGQTDEPRRFFMPQY
>OHNDKLAL_00574
MAAVKACQQAGYQAGYQVTVKDGHEDGINLDPALLPAGTELIQGWDSSPEEMMAGISADY
AGAIHIGSHSPAGSSETPLDHTVEHGWYSWVKLNGELASEFTFNSLCAAQYGVPSLFLAG
DAGICRRAEDFCPGIVTCATKKGVGSATVNKSPQEVAAGIATGIKEALAGPGGLPLLADE
YLLEFCFSLAGRVRAASFYPGAERAGERIVSYRAKSIMELLTAKMFMTEI
>OHNDKLAL_00613
MEACYEKSQLILRKSLCSLAAIISLVALLSSPVTFKMYEVKDYASSLINTFANQSDGSAM
SIAVKAAVESGLKQDLVDQLPDKVEISESHLSLYRLVSRYRQNKRLQSSNLKLPAKNKVQ
LFMDDLILYLVNSELNVHEGELQQITQIYQLSLWIICVFYLLGVALLLFNRYWSWLPFVL
GAASASGFQVFITHTLTEMVQKEVYSKMLFTYSWGSWAGFLLALAGHLFYLDVCRYRAKG
KANKNKEANNNLKNYVKSQGG
>OHNDKLAL_00897
MNIGLFTDTYFPQNSGVATSIKTLKEALEAQGHNVFIFTTTDPNVDKDTVEANIFRFSSV
PFIGFSERRIAFRGLFEAVKVAKEVNLDIVHTQTEFSMGLIGKYVARQLGIPAIHTYHTM
YENYLHYVLNGHLLRPVHVQQFTKSYLKNMDGVIAPSQRVADLLARYGVEIPMRVIPTGV
DLDAISGPDKADLREKLGIAPDAQVIITLGRVAAEKKIDRILQVMPDLLTEFPNLVFVIA
GDGPDVDVLKAQVERLTLEDHVIFAGNIPHDQVASYYKMADFFVSASDTETQGLTYIEAL
GSGRKCVVYKTDYTDQVFNDPAYGLTFESLRQMKEEIAAYLRQGRQEIPPQLLAKKLEEI
SASHFASEVCKFYQYAIDNYQVKKEDSND
>OHNDKLAL_01049
MTSQVPSVATSYHKSSDGKTYTFNLRHNAKWSNGDTVTAKDFVTAWRKGVSPKAMSGYNY
IFSNIKNADQISQGKKTVSSLGVKAVGKYKLVVQLENPEPTFIDKMVMPAFYTQNTRLVK
KYGAKYGTAAKYTAFDGVFKVTKWTNTSEKWTAVKNPYYYAKSAVKLQKLNYQVVKDSNT
AHQLFQQGSLDDAVVSGTTAQGLQNNKNLYYIYRSGNNFVNLNMAKGAVLANKQLRQALY
LAVNRTQLSKKVLADGSKPSYTFSAPNAAKDPASGKDFATAAQTKETYNVAKAKKLWQDG
LKQLGKSKLDLTLVASDTTTDKNVSEFSCSHSWKASCQDLK
>OHNDKLAL_01199
MKKKNKQAAEEESWGKFFRDVLVMFLVFVSIYYVVFSFFLANEVVSGPSMQPTFEDGDRL
IAVRHFTPKRNDVVIIKAPNQPGAMYIKRLIGLPGDTVQSKNDVLYINGKKVAQPYLNNK
YQKADRLAGVNYTNNFKVKLKKNQYWVMGDHRDVSNDSRRFGPVSRSSILSKVVLRYWPV
TQIGTNFY
>OHNDKLAL_01238
MTEEKQTKANEMSLEKAVKLVVEGVKASHQITEAAFEDRLIKPYKLEDKAVDQLVQEFED
NGISIVDEDGKPSKLALTKQKNVEKAELNNMAAPTGMKMNDPVRMYLKEIGRFNLLTSEE
EVALAKRIEAGDEEAKQELAEANLRLVVSIAKRYVGRGMNFLDLIQEGNMGLMKAVDKFD
YRLGFKFSTYATWWIRQAITRAIADQARTIRIPVHMVETINKLIRIQRQLLQDLGRDPEP
EEIAAEMDLPVKKVREILKICQEPVSLETPIGEEDDSNLGDFIEDKDAMSPEQHAANEML
KEQLAEVLDTLSDREEEVLRLRFGLDDGKSRTLEEVGQHFEVTRERIRQIEAKALRKLRH
PSRSSQLRDFLD
>OHNDKLAL_01262
MTEKVTVIGAGLAGSEAAWQLAKRGIKVDLYEMRPKKMTPAHESGNFAELVCTNSMRSNQ
LSNAVGLLKEEMRQMDSLIMQAADACQVPAGGALAVDRELFSKYVTDKLTSLPEVIIHDE
EITDLPSEGITVIATGPLTSDSLAEKIQDFEGAESLHFFDAAAPIIAADSIDMDIVYKKS
RYDRGEAAYLNCPMTKEEYDRFANALVHAETAEMHGFENSEVFEGCMPIEVMAARGAKTL
LFGPLKPVGLENPKDGKTPYAVVQLRQDNAAASMYNIVGFQTHLKYGEQKRVFQMIPGLE
NARFVRYGKMHRNTYMASPEVLKASYEAKKRPGLFFAGQMTGVEGYVESAGSGLVAGINA
AREALGQETVEFPVTTALGSMAHYITTTDAKHFQPMNASFALIPGLEGKKIRNKRERHEK
ISERGLADLAAFKAEKLDD
>OHNDKLAL_01349
MDTFSRYAPFIQDYIYSRGWETLRPLQTAAAQVIFDTDDNLLLSASTASGKTEAAFFPIL
TDLAENPADSIACLYIAPLKALINDQYDRLKDICEGSDVPVWRYHGDVSAAQKRKMFKRP
QGVLQITPESLESLIINKHTDIPRLFGDLRYVVIDEFHSFLRSDRGGQTFCLLERLNRLA
GVKPRRIGLSATIGDPKAAGQFLGDGSGHQTRIPKVKSRPQRWHLSMEHFYKSGDQAGDH
SALPAQAVLDQASDQAPELADPGLAYIFDHTRGKKCLVFTNSREECEAVCQVLRQYCEYK
HEPDRFMIHHGNLSAALRQGAEAIMKDKDSNITTCATATLELGIDVGQLERAFQIEAPFT
VSGFLQRMGRTGRRGNPAEMWFVMREEQAESRDMLPVLLPWSLLQGIALVELYLQECWVE
PPRDHQLPYSLLYHQTMSTLMAGGEMSPAELASRVLTLSYFRWVSQDDYRVLLRHLIKTD
QIQLTENGGLIVGLAGERVTNNFKFYAVFQENEEYSVHAESEELGTIVKPPPLGEKIAIA
GHVWVVEEIDRRRRQVYVHQVKGQIPAYFGDVAGDIHPKVLQQMRQILAEKRQYPYLMKN
AAARLSETRAMAEAAGLPDKQLINLGAKTYCLFPWTGSYAFLALERFLRLKCASRLGLKN
IDSVRPYYIQFSMDVSEGDFYQILAEEAAKDFDPLDLLYPKEVPVFDKYDEYLPDDLVRK
EFAYSVLDLTEMRRAIGEITRQMA
>OHNDKLAL_01354
MTKRYTSFWKGCRNCFAAFDEVEVTPAFKKLKFKDRLNLAFGLSLSDGLLRLDLKSKLTP
EELAEVFSQYKDRKKYIRLKNGSFLNPASQDLEKLALLAKNLDLTAKDFSKEQLEMPAYR
ALYVDQLLKEQEMGEIERYDHFQQLLADFDQKEAPLKLPTGLEKILRPYQKTGTAWMNRL
AQHGFGGILADEMGLGKTLQVISLLASQKDQPSLIVAPASLVLNWEAEFKKFAPEMKTLV
LSGSKKERSGQLADLTDIDVVITFYDLLKRDIANYEPHTFAYEVIDEAQMIKNPRTAAAK
SVSVVKAKHRFALTGTPIENRLSELWSIFNFVMPGFLKSYREFKKDFESPIVKEDDQDCL
NRLSQMVGPFILRRLKKDVLKDLPDKLEEVRYVGVGKEQRRLYDAEIARLKNKVMAEDDE
GIKREQIEILAALTRIREICCDPGLLYEDYKGESEKRLACVDLIKSAIDEGHKVLLFSQF
TSMLDLLEESLKAEEIGFLRIDGQTPKARRLTLVNVFNHKDSPAKVFLISLKAGGTGLNL
TGADTVIHYDPWWNVAAQNQATDRAHRIGQEKKVTVYKLIAKDTVEEAILDLQEAKSLLA
QGILTAESVSSASLQKEDLLKILD
>OHNDKLAL_01449
MKVSSWLAPHTTGEAIKGMIFSAALLEKMGCEVTPKWHEPRTDLIQTIIFNDPEKMINFT
KEVQKNSPIDSFVEPIPSDMPGYEDKVIMAAGNFVSGSTMEFSADGPIRPPYALYMQGGL
TYAHDRIAVTNAVNHLFFKENG
>OHNDKLAL_01613
MNKTELVSVVSEKTEFSKKESAQIVDALFASIEEALAKGEKVQLIGFGTFEVRERAARKG
RNPQTGAEIEIPASKVPAFKPGKALKDAVK
>OHNDKLAL_01793
MNPEEYLKEDFEATGHSRYTVDGLEKNDPDGWTRQLLEKGKRPSADNLDDFVAVLYEVGD
Q
>OHNDKLAL_01960
MRKFIWAAGALGLAAAFTATSVKACTTVVVGKKATTDGSTLVARNEDVGAWSKHFYVHQA
TSNGPTTYVSEDNGLKTSLPKTALRYTSTPDGEQVNGQWIFGESGINSENVAMSATESGT
TNKKGLKADNLVKNGISEASMLDVILPYIHSAKEGVQRLGQIVEKQGSAENNGVIFSDKN
EIWYMEIGSGHTWAAVRVPDNKYAVIPNQMVIGKLNLKDSKNYMASTNLVKKVKAWSQNK
KIKLAGYVKGTVNYSKAFGTNDKTDAIYNRPRMWDGQRILTPSKKQSITKKSYTLFLKPD
KKVSPAKVDQVLSSHFTGTKYSSYGKWKAGYRPINVPTDVESHILQIRNNVPKEYAAIQW
LAMASPANSVYMPFYTNISDTPSQYKVDGDYQDPTNTKSAYWTYKTTAMVVEAYKHKKFI
DSSTGKKTDLIYKDVNPTKKAVTK
>OHNDKLAL_02017
MVKMTFSPEARDFLQKKLGNKAVLLLALNDGSNKYSLQGGTCTIGANFQFVALDQADADY
QIKIDNDLGLDLYTGQAEMGFLDDSLSVGEQYGMLSLSDGSGLIDSAVGVNVYEPSKLTA
EQIQNGASC
>OHNDKLAL_02030
MPSGLNTLLFLFSQNRAFSYFTILVAIAAVTFIFSWLSDPRHLINGVFFTFFIASLGAWF
TFLVYATNLPSFRKVYLWALAILAVTVAVIVSFSWILLLWNSYVVLKHESHTLPNLLTLI
LAGAMLGLWVFIFIGHFTRSTPTGPAPHPGHFPDGRGLPGSRHVQTSWSTSCSTKFVPRR
YQQNYLDRFWEGGLIPWGPKCFTSRGARINPGPPVFLPPTQKKGPAPAQGPPFPGAPGAE
RKKF
>OHNDKLAL_02037
MKQGKISDYVNPVPIKITDDKAIFKVEKLVPTPYIERVLPLEYAPLYEQLAELDTAIPKI
VCLEKSDRLTVIEEYIDSPRLDQYLETHKLTSAQIHDLICQLLDVLAVLHQQTPPIIHRD
IKPENIFYDGQKLILADFDIARNMQEDADRDTRILGSVGYAAPEQFGFSQSGPASDFYAV
GVLMNVLYTGYLPSVRLYKGPEREIIEKATHINSQKRYQNTQEFKDAITGLGRSSWLLPG
FRSHQHARMLTAGCCYLLMLFSSFSMDAKSDSTADSFLLRLSFFMVLFLIVLFACNYRNI
KSMCLFHSSKSKFTRACGIIISYLLVATVLTTALAALSVAISSFGH
>OHNDKLAL_02044
MIWSIIGTAGVSVIIAIAGSPYQGQSKQVVMGSQAAFIVLFVFTLLIFACVLRLIKRDKQ
GLVKN
>OHNDKLAL_00032
MELSPLSPPRLVSNQQENIWQTLRRQLLTCQSFTWAVAFITADMLPPFKLVMEDLQASGI
RGTIITGTYLAFNQPRVFAELLKISNLTVRIADGPFHAKGYLFDHGDWQTAVIGSANFTR
SALLANQEWCLKVDSQTDSTLPRQLAAALADLTGKSQPLTYTWLADYEKSWQPPAKPVLH
VKQEKIVPNQMQAAALENLQALVKSGARRALVVSATGTGKTYLAALAVKDFAPRRFLYLV
HREEIARKALETFKKVIGGKDSDFALLTGTSHQQARYTFATIQTVSQDQFLASQAADFYD
YILIDEAHRSAAPSYQKVLNHFSPAFCLGLTATPERMDQQDIFALFDYNLAYEIRLADAL
ESKMLTPFHYIGIRDYEIDGQTSDDFSDLRWLGAKKRVSYLLKELDYYGYSGPRPCGLVF
CSRQEEARQLAEAFTQQGQPAQALTNQDSPAVRRQAVKDLESGRLHYLVTVDLFNEGVDI
PALNQIVMLRATQSATVFIQQLGRGLRLYPGQDFVTVLDFIGNYQNNYLIPLALAGKKLS
RDQLKYQLQTVSFAGLSTINFSRIASQEILASLDKVKLDSLKQLREAYADLAQQLGRAPL
LLDFAKKGQVSPRLWLDNKSLPHYGAFLEKMGQPYQLSSYESQVLSFVTKELAPGQRPHE
LLLLQALLPKGQISQTDFQALLKNYGAYDSPALEKSLEVILSLDFYDVKSGSTSQKAKYG
GEPVACLKDGCWSLNPQIVQASPDFLRLFKDAVETGLFLAKEKDPAQDFTLYAAYDRKEV
CRLLNWPLDVSRPMYGYRLSGNVCPVFITYQKTDQEQRNARYDNQARGQRLAWYTRTPRH
LSSPEVQQLLRGTESGQQVTRIPVFVKRADAYGPKFYYLGSAKIDPATVREVNLKGKSAV
GLDLVLPDPLPAKIADQLFSN
>OHNDKLAL_00054
MARPAIGSVEEREKTINVKKLKKINYAACWPYLAVVLFAAYLAYRQMRTGNSIIGSDTIF
HFNRFYETEEQIRNGNLSWFMTLYGFNQSGRVINAFYGPAFAYLNGLLLLAVGTWYRYQI
ITSFLVFAVGGVGMYRAVHRFKVRGSIAVLVTIIYMTIGWLPRWQSGSNFTGIGAALMPY
GILVACDMFYDKEKPIHWIKLTILMTVALECHLLTALMYMAFLVPAWLYAIIKRENKRGI
LLNTLKAVLLTIFLTVNTLLPLYWMSKTNNLAPTATMRMLENAVHLKHTTVAFHPFRILT
HNLRASLTFWLAYAFIAQVIYAIWTREESKANVVVSLYGGFWLLLASRLVEWDRITNHLP
ALARFIQFPSRFVCIAYPLLIVGLGLSFEHILHHKQKWVQIAAYASLGMLTFAAADCLVI
TLTSKAWAGYQNNVGRSRNTKFGEETQKTSSRKKKKKAMEDYGVYHPVKLDDRRKQALVD
TNAATHAHDLQAFLDMTKKAIPDYLPVYKWDPEPDVPSHLYTYKWKQYYTMENSKITAAY
RKSVMNHNRNVKVKTVKHGLKLTWKAKKGKHKQQLPVITYKQSKLTVNGRVLTKYKRNRV
GAPTVPEKTKGTNTAYLEFQTPFWIKLAIAVSLLGQFAAVVWGLLWRGGSFKKREEKKA
>OHNDKLAL_00078
MKKKILAVVVASAAFMGLFASQPVQKQYVQAAKNTKTAKKAKAKQISVTYTLKDTTKAKN
KQTLAKKTFKVKKGTSVFTVLKKAWKVNYTKSSYGVFITKIKGLGNEKKKLYWTYTVDGK
MAKVAADKQKLTKNKSKVVFTLKQYVQAAKNTKTAKKTTKKAKAKQISVTYTLKDTTKAK
NKQTLAKKTFKVKKGTSVFTVLKKAWKVNYTKSSKYGVFITKIKGLGDEKKKLYWTYTVD
GKMAEVAADKQKLTKNKSKVVFTLKQY
>OHNDKLAL_00079
MQTKERYQLQRLTLLALLTAMCVVLRIFKIIDIPNVQPVTDIIMLTTLELGAGTGILLAI
LVMVISNIFLGFGIWTLPQIFAYAACALTVALFARLLPLKSRKFFWLQELLAGFLGLEYG
FFVSLGMAGWGGWAAFIAYWVSGLTFDLYHAAGNLAFYPIFYLPLVLGLDRFKKKAGWKQ
NA
>OHNDKLAL_00080
MLKVYTKVGDQGKTKQVTGKMVAKYDPQIQTLGALDELQSWLGVTVANLSPACQGLEEKL
IKLEREMYELQADLVVKRHHTITLAEVTYMEEQIDAWTEELPEMKGFILPGGSKTSANLQ
YARALARTSERVCVLYADESGEVKSDSLKYLNRLSDYLFVMARYANLLEGVADVKSKPAR
PRRRPKK
>OHNDKLAL_00102
MKKYAFGVDIGGTTVKIGLFETNGELSQKWEIPTRKEGNGSKILPDIAASLNDKLKELDI
PKEEVAGVGIDVPGPILDDEIVNRCVNLGWGVFNVAEKVRKLTGLDKVKVANDANAAALG
EMWQGGGESHQNVVMVTLGTGVGGGIISEGKIVAGAFGASGEIGHMLVNNDETQLCGCGK
KSHLEQYASATGIARKAKELLAESSEESSLRGVDQLDAKAVFDAAKEGDKLALEIVDFVG
ETLGTALASISCVFDPEVYVIGGGVSKAGQILLDTVQKHFVDAAFHASGGTEFALAQLGN
DAGMYGAVKMVL
>OHNDKLAL_00106
MSVKKHRYAAMASTVYFSYFMMGIGMSLLAQFKPQFASLWHSSISEVLSVVSAVGIGGIV
SILITGPISDHFGRRVSAVIGHLLWAIYYIGLLYAPNFAVAYIIGILGGIANSS
>OHNDKLAL_00158
MRANADLKLTVIMTVYNQEKYLARALDCLLEQKNQQFKLLVIDDGSTDSTAEIAASYQDR
FQAFDLVSKANEGVAAARNLGLDMVDTPYCIFHDGDDWVEPDYTDYFIKAFDRHPDDDMV
TCGYYVDQAGKPSVPITKPVEGELTRLEAVLKVLGSAHSPVKGYTWNKCYKTQLVRSLHL
RFNEDLDLMEDQVFNIDYLMQTEGCYYSSVPLYHYWQRADSAVHTVSWDHFWSIVGANIS
IYKSIFSHLWQKSPQQAAANPGIPRQLCKGKDQR
>OHNDKLAL_00195
MNNKFAVRGGSGDTTVVDKTARPQDNLYLAVNSDYLDQLEIPADRSRMGSFDQIAENVEK
TLMADFAAFASGEKEVPALPNLAKAVELYKLAKDFDKRNADGAEPIQADLKKLEGLNSWN
DLQGAAAALAKEGFDLPFSFSVDADMKNTKVNTVYFGGPHIFLPDTTTYESPDAEKLLGV
LKEQTLKLFQMAGVSEEKAAEYVDGALAYDQRLAKVVKSSEEWADYPAMYNPISLADFKS
KFTSFDMGQFLAGFLGEEPEVLINTEPRYLDQAEGLLNEASFSEIKGWMLVKFINDVASS
LSQEFREAAFPFSQALTGQPQLASGIKQAYRIANSTFSEVVGIYYGQTYFGAAAKEDVLG
MIKRMLKVYEDRLAKNDWLSQATKDKAITKLQALILKVGYPDKIEDIYNRLQVTPAEEGG
SLYSNLQAASQESIKYSLEKLHQPVDRTVWMMPGNLVNACYDPQRNDITFPAAILQAPFY
SADQSRAANYGGIGAVIAHEVSHAFDNNGAQFDEFGNMKNWWTEADYKEFADRTKAEIAL
FDGLKFGPTTLNGKQIVSENIADQGGLAAAMTACKEEGQGLEDFYANWARVWAQKSLEAA
IKMIVSVDVHAPGPLRANVQAQCQDEFYETFDVKPGDGMYLAPEDRVKIW
>OHNDKLAL_00202
MRFRRFFTAAATAAFGLAFTFGQGQTAQASINSDAKKTTYSGTKSLETLLKAAGLSYNQF
NSVANGKKYGSRFGYRKGVGKPEGIVVHETATPGATAWEEGRYFNNNWMTAYTYVHAVVD
NNQTIQLMSPDYGVWGAGPIANVRYIQVELCEVSTRSQFVQSVANDAYYIASLLHSYNLT
PSRASQDGSGTIWSHNEVSHYLGGTDHGDPDG
>OHNDKLAL_00211
MNLQKKRIIPILMSEQTQSRKIHNLLKYGFLLLAALVLLLQMFNFKSSMLKSSITYLRHL
PLIVESATYWFIPMVFGAVYSKRKLRFNEGFRAWAIMEVTLLAYYLAFFISKPWHLNAWR
FWGILFPILTSISVLMTGLVFGLLVQPVIYDWQEKFSKKQSLIILIALTLLGFTLSAGTF
EMNYSIYGLYLALPFAWGMFLGKVDFSVKQTVIFIVAGILSLGLVIVGVAGFNAVYWSQI
MSWRANPSSWNYQFLLNVTSPFIFIIALAAFTFARPAIKALEAKDLDFLVLLIIFMQAPD
ANSFMSSFKYGTGSRQLNRMITILIMLVIAIAWHWLIERYLWRFKPVKRINRFLYESKSF
GAAAEEAFNRLWGWMKYHRINLLTWTFFFILSFASFLVESDNIRIQITTASNVNAVVWLV
GTKLGALILTTIFIDAFFTILYFVTTRYWVSLITTSTVVIAWAVANKIKLDLRGEPIYPS
ELSEVTNADSLLSMIGGQKTLSMILLALAAVIALMVFCEVKFKVKKRGNWKQRGMWALAS
LALFMTPKWFNHQGSAIYRLNRAFDNKQSFRNPERDIQVNGPILNFLNYIDLQIMDKPSN
YSKSQIQKLYEKYQKVADQINKTRTNDLSKQTVIFNLSESFIDPYTFPTIKFAKGTKDPI
SYIHSLKKTTTYGSMLSAGYGGGTANMEWESLTGFNMGSFSTTLTPYVQVVPQYQYYPTI
GANSNYSSAVHPFIGTYYSRIEDYKRFKFNKFVYLGSKYKIVEQKKLGTSSYNSDFTTYA
NGLRQINSRKGGQFINLISIQNHMPYNNWYPKNYYAGKISGDLFDDGSIRTQVATYIMGT
HYTDQAVKKFIKQIDKIKKPITLVFYGDHYPSIVSQSYTSKYPVQMHSTRYFIYSNKYAR
QHGAKAKLTSKTNYVNTSDFIAMMLEQTNSKVTAYQALLTEVHKKLPALTISYSDDTGFT
LVDQKGKEVDPKTLTNSQQALLKDYEMIQYDMTAGSAYALKIKGFYTMKK
>OHNDKLAL_00256
MYDYRYEPHRVIFMIDNKSFYASCEALRLGLNPMEVALAVVSQQPGTDWGSGLIMAASPL
AKKKYGLSNVMRARDLPPKDQAPDLMLVEPHMNLYIKRSMEVLQIFRKYAADEDIHVYSI
DESMIDMTESWHLFGDDPYLVARKIQKDIHDSLGLYTTCGIGENPLLAKLAMDISAKHRT
SMIACWHYIDVPDTIWKIPKLEDVWGINVKTADHLRRLGINNMYDLAHSDPAILKKEFGV
IGDQLFAMSWGVDRSIIKQKYRPKSKSYGNSQILSRDYEDQREIEIVIQEIGDQVASRIR
AQHLLAGRVSLYIGYADYEADPAGFSIQEKITPTDISSDLVAKLRALFRRKWRGQAVRRL
GVTYSNLAPAGCQQLTFFLPPAEQIKQQKRDQVVDKLRKKYGFASVVRASSLLSGATAIA
RSRLVGGHNGGNAYE
>OHNDKLAL_00264
MPIAYEEVNNLARLPFKFFKRSNYVPKAPTHWHTGIEIDYLVSGEDFKVVIAGQTHHYNS
GDIWAIDRTQIHAATGHKDRSYYVMGLIIDNNFLEKEYTSSKNWRIKMDHISRDTASYRQ
LRKNLITIAELVDQPISDSIRFLILSEFFQMIALIDSEYTEKTAVTTPPNQSLADTVITY
IANNSSTNITAQSIAEHFRISQVTLNKELSQVTKLPLGKYLKQVRLMHARYLLLSTNYSV
AYIANYCGFSSAKVLERNFKAWKK
>OHNDKLAL_00265
MSVTDITTAGSLESPRYLTYTLDGKDGKVAGMFASSLPKGAKGKIFDNEYYPNHVAIDFY
HHYKEEIKMFADMGFKVFRTSIAWTRIFPTGEEDKPNQEGLDFYRRVFEELKKNGIEPLV
TISHYEDPLALGEKYNDWQDRKMIDLYVKYATTLFKEYKDLVKYWLTFNEINSSLMFLKL
VGDGKVSDADYQKAYQKLHHQFVASAKAVVAGHKINPDFMIGNMIAGSVYYPGTPDPKDA
LAARYEEELSQLYCADAQAKGEYPSFAKRLWDEHNVHLKIEDGDLEVMKEGKVDMYTFSY
YMSNMVTTHDVGEKAKGNFAAGAKNPYLEYSEWGWSTDPDGLQLYLEKMYDRYGIPMMVV
ENGLGAVDKLEDGTVHDDYRIDYLRKHIKAMDKAVEHGVDLRAYTTWGCMTAFLPELVKC
PSGMASYTLTVMTRAKVRLSACLRIHTTGTKRLSLQTAMNYKIKA
>OHNDKLAL_00342
MNLDKINYYGVSRADYQACQEQIDRHATTYLVFVVLVAVLLTDKFWTTGAFYLAMLLVLS
FCSYYFKGPIMWELDSFNGLTFTLVALALNYIVQRERIASFLLFNKYKENQRELRVQANF
DYLSGVILRSTFMDLSQKAIEQPECTDFFIGLVDIDYFKQINDNYGRRMGGWPFKG
>OHNDKLAL_00414
MQEPMYIKIHNQLRRDIENHVYQVGDRIPAERQLAEQFKVSRMTLRQAIKTLEEEGILER
RLGSGTYVASQKVQEKMSGIMSFTEITRANGQTPSSKLVSYKITQPSLSEKERLGLEGSD
KVLRMERIRYADQVPICHEIVTVPEDLIAPFAKDDVSSHLYQTLEKQGGYQIGDATEYIS
AAVANEQEARLLNCRRGEALITRRQVTKLADGRPFEYTRASYVGERFEFTFSK
>OHNDKLAL_00421
MAKKYYSQDIPGTLAEFGSDANHGISSAEAKKRLDQYGPNALAGKKKRSMFARFMDQFKD
LMIIVLLVAAVLSGVVAQEWTDAGIILVVVLLNAVLGVIQEARSEAAIEALKDMSTPSAR
VRRDGAVIEVPSTDIVPGDVVLLEAGDVVPADLRLLVAESLKIEEAALTGESVPVEKSNE
TLQGEDIALGDRINMAYSSTNVTYGRGEGVVVATGMNTEVGNIAKMLNEADETDTPLKQN
LNQLGKTLTYMILAICVVVFIIGVIRNPQHEPMNALLIDMFLTAVSLAVAAIPEGLPAIV
TIILALGTQTMADHKAIVRKLPAVETLGATDIIASDKTGTLTQNRMTVEKVYYDGILHNA
SDDIDLNNQALITMLLANDTKIQGGGELLGDPTETALVQFGFHKDLPVNDFLAEHPRVQE
VPFDSDRKLMSTVNRYDGQFMVAVKGAPDMLLERVKYVNINGELSEISAEQKKAILASNN
EMAKQALRVLAMAYKVVAEPYADPTTDNVEQDLIFAGLVGMIDPERPEAKDAIAEAHRAG
IRTIMITGDHQVTAQAIAERLGLVEKGRGDAVITGAQLDKLSDDYFTKHVGDYSVYARVS
PEHKVRIVKAWQANGKIVAMTGDGVNDAPSLKQADIGVGMGITGTEVSKGAADMVLADDN
FATIVEAVKQGRKVFANIQKAILYLMSCNVGEVLTVFLMTLLGWDVLKPVQLLWINLVTD
TLPAIALGVEPIEKGIMNKKPRGKNSNFFSGGVASSIVYQGILEGALVLTAYGLGLHVLP
RGTNPHEDALTMAFLTLGLIQLFHAVNSKYVKQSIFQKRTFANKWFNGAIVLSALIMAAV
ELPFLTRVFSVSELHLDQWLIVLGMGVLMIVIVEIVKFFERKADQRNN
>OHNDKLAL_00445
MQHICVSLVPLFVDLPEKDQLKINSLASHRRYQEGETIFQPGDEKLQIVARGNIKVYQLS
ASGREQLLRVAQPGDYEGEKQLFGLENDSFFGQAMENTEICSLSKADFNRVLMENPQLSL
KLLELITQKLLATERQTQFLAMERVEERLASYLLDLAKAAGSDQVQLSMKMKDIALYLGT
TPETLSRKFKLLEKMGYLKRTGKQVKILDEDGLLDL
>OHNDKLAL_00447
MPPFEKYQAVKKAYAAGANKENAQAMDKYMRNLFPFYGLKTPTRPVLSKPFLKGVTKEEI
AWDLVDLCFKDDYREMQYFALDYLKKVQKQLTFKDLPKIKQLAETKSWWDSVDSLVKLAG
QIFIKDEENKEKTAALMLAWAQDPDFWVRWTAIEFQLEATDPDLLGKIIDRNLGSQEFSI
NKAICWALRYYSKTNPAWVRDYMASRDLSALSRREGSKYI
>OHNDKLAL_00448
MFELNYCPQCGQKLTKKELPLDGLIPYCEQCGDFRFPVFSVAVSMIVMNEGGDQVLLIKQ
YGKDSYILVAGYVNKGENTEDSCRRELMEELHLTTKSLHFNRSQYFAPSNTLMLNYTVTV
DQAEKVSPNEEIDAWNWLSIDEARRQIRPNSLARTFLLEYLNKCKLHR
>OHNDKLAL_00452
MNELDKMRSGDFYQLTAPEVEPYQEAGIIWNDEFRQGNNLDRPAQLLRLKMHLGALGDQA
SFGTSFSCLNGPNIYIGHHFLAAGV
>OHNDKLAL_00453
MYLETFATTSKKTAEVFQMDQEELSRPSVNTLFKNQGIYNGLLAVLTLIAAFALGKIVLQ
LVLAYMILVAAYGGVTSQPKILLMQGGLPILTLIVSFFA
>OHNDKLAL_00454
MVEYKIDKTDRRILQMLEENARISVKDIAEANFMSSPAVANRIRRMEDNNLIKHYYADID
YSSMGYVVKAFINLEVKPEDKSEFYPFIEKVPNVIQCDCVTGDYSMLIQAAYRRPEELDH
LVNELQKFGRTRTEIAFSTPIEHRPIPVKTESDDEEDKKED
>OHNDKLAL_00455
MCGIVGVVGKPAREVVLNGLKNLEYRGYDSAGIYLNDLQGHEYLTKAVGRIANLEEKLTP
EEEGTTGIGHTRWATHGHPTVENAHPQYSEDGRFYLVHNGVIENYLELKEKYLAGAHFKS
ETDTEVVVQLVAKLAKEENLDAFSAFKQALKLVKGSYAFLLVDNTKPDHIYIAKNKSPMM
LGLGDGFNIIASDAISVLDQTKTFIALNDGDCADVTKDSIEIQDCDGNKAEREAKVLDID
PNAASKGAYEFYMLKEIDEQPAVMRRLSTDYLDEAGKPVVDEKIIDAVSQADRIYIFAAG
TSYHAGLVGKEIFEKFTGIPTEVGYASEAGYHFPMMSKHPFFIFLTQSGETADSRVVLTE
ANKRGIPSLTMTNVEGSTLSREATYTMLLNAGPEIAVASTKAYTAQVALQAILAKAVGEK
LGDQAAKDWNLKQGLSLAAEGIQEIVDGKEKIEELAKKYLIPSRNAFYIGRGIDHAVSLE
SALKLKEVSYIQTEGFAAAELKHGTISLIEDGTPVIDLINDPVTADLTRGNIQEVASRGA
NVITIVGKQFAKEGDNIVLPEIDYYLSALLSVVPTQLLAYFASKNKGLDVDKPRNLAKSV
TVE
>OHNDKLAL_00460
MTAKKLENNSNHAVIAEEVKILTDLLDESTRHLVGDEEFAKIKGLVKIAASSDHSQLESQ
IACLSNQEMIIVARYFATLPLLINITEDVDLATEVNLLNNTDKDYLGKLESTVDLVAEKD
NAAEILSHVNVVPVLTAHPTQVQRKTILELTNKIHDQLRRHRDVKASTINRKEWTNQLRR
YIEIIMQTDIIREKKLKVSNEIKNVMVYYPGSLIPAITKLTARYKELAREKGLNVDGATP
ITMGMWIGGDRDGNPYVTAETLRLSATIQSEVIFEYYVKALNDLYRTVSVSTSYVQPTPE
VAELAKLSADNSPFRENEPYRRAFYYLESRLAHTEMELLDVFSKEAVVKKEAALKAPVYK
DAYEFKKDLEAIKRSLIQNHDRAVTGGHFDALLEAIDVFGFHLATIDMRQDSSVNEACVA
ELLKSARICDNYSDLDEEEKIQILLSELNNDPRSLHSSNSPKSELLQRELKIYHTARLLK
DTLGENVIKQHIISHTESISDMLEQAIMLKEYGLLDSEKARVQVVPLFETVEDLQNSREI
MKRYLSFDIVKRWVASKGNYQEIMLGYSDSNKDGGYLASCWNLYKAQTELTAIGEEQGIK
ITFMHGRGGTVGRGGGPSYEAITSQPFGSIKDRIRTTEQGEIIQNKYGNKDAAYYNLEML
VSAAVDRIVSKQKVSQDHIQDFTASMDGIVEDSNRVYRELVFDNPHFHDYFFQATPIKEV
SSLNIGSRPAARKKITELSGLRAIPWVFSWSQSRVMFPGWYGVGSAFKHFIDADPNNLKE
LQEMYQCWPFFHSLLSNVDMVLSKSNMEIAEKYADLCEDEATRSVFDIIKKEWELTKEVI
LQIEGHSKLLEDNPSLERSLDYRLPYFNVLNYVQLEMIKRGRQEKLSGIYESIIHITING
VASGLRNSG
>OHNDKLAL_00462
MITVTDLSLQIGSRTLYSDVNLKFTPGNCYGIIGANGAGKSTFLKLLEGKMEPTTGSISM
GPNERMSSLNQDHFAFEDFSVMETVIQGHQKLYQVMKERDALYAKADFSEEDGVKAAELE
TEFAELDGWNAEADAAQLLQSMSIPEDMHQKQMSELAESDKVKVLLAQALFGNPDTLLLD
EPTNGLDVHTTAWLENFLADYENIVLVVSHDRHFLNQVCTQMCDVDRGQIKLYVGNYDFW
YESSKLATELARQQNAKKEEQIKQLQEFIARFSANASKSKQATSRKKQLDKISLDDIKPS
SRKYPYIKFEMNRDLGNDLLRVDNVSYKSGDEQLLDNVSFIIRPGDKVAFLSRNTRATTA
LMEIIAGRLEPDSGTVTWGQTTSFNYMSRDLNANFDNDELTILDWLRQYADKEHDDNTFL
RGFLGRMLFSGDEINKQIKVLSGGEKVRCQLSRMMLEAANVLVMDDPTNHLDLESITALN
EAMENYPGSILFTSHDHEFIQTIANHIIEVGPKGVVARADISYDDFLAHPTVQEQVAKIY
>OHNDKLAL_00467
MQKQPVWKRNLQVSTVSVFLAGIAFSEITPFLSLYIDTLGKFSHQQLSFWSGIVFSAVYV
VAALVSPIWGKLADKKGRKPMILRASLGMAVVFTCMGLAQNVWQLLFLRGMQGFFAGFIS
NSNALIASETPKNKSGKALGIMISAQTGGQLLGPFAGGALSQAFSYRVTSFITGALLFTC
FILSVFFIHEDDFVPVESKQRGSFKDTMKQFKSGQLILGLLLTTLIIQAANNSINPIVSL
YVRSLMHNSRQVVLVSGVIAALPGIATVAAASYFGGLGDRIGTHKIILGGLIGSIILFFL
TAFVRNTVELGVCRFLVGFTDACLFPQVQTLLTKHSPKELTSRVFSWNQSAMYVGNIFGP
LLGSTVSAHFSYSAVFLVTSGIVVINLLLYRTNILKNIA
>OHNDKLAL_00468
MFNVSPEQEHRHIVNDSALNGFLTKMYSIMGLAVLVSALTAYLTLTVFSGSLLPLLTNRV
FLWVLLLLPLILSVGISFKATRKPTTAFFMLMAIAVVYGLEFSLLAFAYTGAQIGGAFIS
ASAVFIGMAAYGSVTKKNLGHHRGLRFSRHLGLDRGQPGQHVLEEHASQLHLLHHRGHHF
HDLDCLGCPEDEVHLRQLRRPAARTWPGR
>OHNDKLAL_00469
MSKEYADRPIGVFDSGQGGLTVLSRLVDLIPNEDYVFYGDSANAPYGVKSKEEVYQLAKR
VVDELIDKHQVKAVMIACNTATSAAADRLRREYSLPIIGIEPAVKPAAEENPGRQVVAMA
TPLTLEQDKFNQLVAECAEPGQVVKVPAPKLVELIEKGQTDSPAIYQYLEELLAPYVGKA
AGVVLGCTHFPFAKQAIQEILGPQAKVYDGAIGAAAEVKRQLASRDELNASSQPGQILFE
NSAPAGADLSKRLYALYRQKQ
>OHNDKLAL_00471
MEKAAEIQMLKDFSNANATSGFENEFVDLFTKTVKDYADLEVDGMLNVYASKKQNTGKRP
VIQLDAHSDAVGFLTQAIRPNGLIKFVTLGGWNNVVLPALKVKVRNRDGEYIPGVVALKP
PHFMSEAERTSVPQVADLSIDVGSSSREETINDYKIDTGCPIFVDVDCEYNEKTGLFFGK
DFDDRFGAAAMADILENLKDEEVNFDLVAALSSQEEVGLRGAYVTARKIKPDLCLVLESC
PADDTFEPDWLSQTGLKRGPMLRDMDVTFLPNPKFQQYACDLADKNGIPYTRSVRTGGGQ
DGAAIYYENGAPTIVIGIPVRYEHSPYCFSSYKDYKAAVDLALAIIRDIDKEKLESFKSF
N
>OHNDKLAL_00473
MLRRESEWNVKAIILMALIGIIMGVIYTYVVNPIYNSVELALNLVGLGPLAGQICAGLWY
MAAPLAMYFVPTFGSGIVGETLAATVEMAFGGQWGAMTILQGLVQGACNEIGFFPKKENY
DRFGWGSLITGAVCCAVAGYVMSYLTYGWSAYKPALLIEMFIACIISSIAFDAVLVKLIT
QLFDRVMAK
>OHNDKLAL_00474
MTHLILSRPKKMSRAYWSTVGLLLALMLLTAWIGLHTFAYLNL
>OHNDKLAL_00476
MSKKQHPIIIGIAGGSGSGKTTIAHELYDQFKTDRIRIITEDSYYKNHPEMSMAERNKIN
FDHPDAFDTELLISHLQDLLNGKAIEMPIYDFTTHLRSPETVHVEPADIIILEGILVLAS
EELRNLMDIKIFVDTDDDIRLIRRQRRDMAERGRSFDSIIDQYLATVKPSYHQFVEPSKR
YANIIVPEGGANDVALDMLITKVRDILRRNDLAEKEAE
>OHNDKLAL_00477
MAAIIEFKKVNKFYGDYHALKDVNLSIDEGEVVSIIGPSGAGKSTLIRTMNGLEGISSGV
LKVDGYDLGDKKTDLNKIRRNVGMVFQHFNLYENHTVLENVMLAPRIVLHRDEKENREIA
EKLLKQVGLLGKEDSYPRQLSGGQKQRVAIARSLAMKPKVLLFDEPTSALDPEMIQGVLD
VMQSIAAEGMTMVVVTHEMGFAREVSDRVIFFDQGQVLEDSHNPKDFFKHPRNLRAQEFL
SRVIDH
>OHNDKLAL_00479
MLSLLGANWSTFLLGFWNTILCSLISLFFSLIIGSGFAILETVPSKFWRGVAKVYVQIFL
NIPLLVVTMVFYLVLPTYTPLKLTGFQAGTIGLSIYSSAFIAETVRSGIQSVGTGQMEGA
RSNGMTYWQAMRYVILPQAFRIVIPSLGNQFVNLIKNSSILAFVAGFDLMYQGDIVASNT
FQTIPSYVLVSLFYLVLTLPLSYYMQYLEKKGV
>OHNDKLAL_00480
MENLTEALSWINLRFLLQGFWVTIEVSVISIILSFVIGLALGLIRFTRIDAKTTRISKVV
GVIIDIIRNLPLLLIIFFSYFGLPVMGIRVDAFQASVIAMVVFESAMIAEVVRTGIMAVD
PGQMEGARSNGMTYMQAMTHVVFPQALSKMIPALLSQFVSLIKDTSLATIIVLPELLYHA
EIIYNQNTKYMIPMYLAVAVMYFIICFALSSFANYLSKRIKY
>OHNDKLAL_00481
MAVLLLSLVFTACSHSQSSSTYDRVKQTNTITWGMRADTRLFSMMDVDSGKATGFEVDLA
RAITKQILGPKGKMKIEYISEKSRIMDLKIGNVDAVMATMTNTPDRRKIINFSDTYFMAG
ETLIVPKKSKLNSIKDFNNSKYSIAAVKGSTADSDVHKYAPKDRVIFYDDYGSCYNALKA
GKANAMVSDNAVLAGLISDDKDKFKMLPDTFTVEPYGIGIKKGEDKFTAEVNQALKVLRK
NGTYACLMKKWFNGVPGFNIKSSSSLKASE
>OHNDKLAL_00493
MADYVYRTVMHDIKRRILAGEYEGMRLPDERSLAEQYQVSRSSMKRALELLAQHGIVFKK
RGSGTFINPLYLKNQAMFRYEGSNLGLTDSFLAPGKKQGIKLLEFKVVKASQETAQDLFL
SENDFVYQFKRLRLLDGQPFLIEEGFVPIKILPELKEEILQGSLFNYLEDAQNKAVTRSY
LTITVSPSSAEDQEALQLKATEPVGVMDGIFFLDDSTPFEVSSMRVHYKYMRFNSFVNLN
>OHNDKLAL_00507
MGGAAFLGSGCMTAVTTTVKGVTTTSFQLAGMGDVINTMLTAAVAVLFIKWVGNRFGSLG
IVFFPILAGTGVGFLGSLTKPYVSLVTTAIGDVINTFTKLAPYPMCILIAMSFAIGLAGM
GSAAAGFGLASTAAFLFWATLKVDKPGVQVAIFLGVIKMMMPNFLRYPVIGIPIALTAAI
STLSVPILGMQGTPASGGFGLIGAVSPLAAYNAGFYNVLVLVIVWVVVPFAVGYLMKKIF
VDWTKICKPEYFISPAR
>OHNDKLAL_00544
MLDIFKAIILGIIEGVTEFLPISSTGHLYLADYIIKLDQPTSFINMFMVVIQLGAILSVI
VIYFNKLNPFAPSKSKREKGQTWQIWFKVIAAVLPSIIIGLPLNDWLEENMTSWQVISAT
LIIYGILFIVLENYYAKRQPSLTDLNKMSNKTALLIGCFQVLSMIPGTSRSGATILGAML
IGSSRYVATEFSFFLAIPTMFGASLLKLVKFFKAGHVFVGNQLAILLVGMVVSFIVAYLS
IKFLLKYVQTHDFKPFGWYRIVLGIIVTICGLVFA
>OHNDKLAL_00554
MSGIGEQLRKAREAKGFSISDIEKATKIQSRYLEAIENNDFDKLPGDFYVRAFIRQYAQI
VGLDGKELLSQYQGEVANEVTSEVSQPAASSPAQEVHEEAHEEEAAPVEPVENKPAPSVP
AGQPSGKLPRKLLRTPSGASLCHAWPWATGSPFCF
>OHNDKLAL_00580
MLVPTVIEQTARGERAYDIYSRLLKDRIIMLSGDVNDQMANSIIAQLLFLDAQDNTKDIY
MYINSPGGVITSGMAIVDTMNFIKSPVSTIATGMAASMASIILAEGEKGKRFALPHATVL
IHQPLGGAQGQATEIQIAAEEILKTRKMINEILAKDSGQDIETIKRDTERDHYMTAQEAK
DYGLIDDIMVNQNK
>OHNDKLAL_00608
MNEDCRISDAEWQVMRVVWTLGQANSSEIIEQLVAKCAWSPSTVKTLLRRLEKKGFLLVD
RQVHRFVYRAAKDESEAMQESLTAKFAAMCDMHKGEMLLRLLDDLSLSRSDLEAIAKKAA
EKAKTAPEKVGCNCLSTCEHMEGEWEC
>OHNDKLAL_00622
MDELDKKGNYISWQTLAMMAFVTVIGLEDIMYNFQNQGMAVITSWVLMMFLYVVPYALIV
GHLGSVFNHEGGGLSSWVRATDGEFLGYFTAWTYWAASIPYVVDTANSLLVDVGWGVTGT
DEFEDPKFLSTAMFTAITFVIFILLTLLEHKFSKSMEVLSNIGGWAMFIMTILFVLLAFA
GLAKSGGKTATPFTWKTIIPKFDLKYFSTVGMLIYAVNGSELVAPYVTRMKDPKREFPKA
MIALALMTCFLTIFGSIALGIYIDANHMPNDLKMNGEYYVFGAMGKQFGVGKLFVYIYAW
ASFFYNAALLSVLLDAMTRMLISDTGDKYMPKFLKKTNKDGLPINGYILTVFLSGFIMVL
GIFLPDMNDIFNWLLNLNGIISPAVTCWIFYSFMKVRGKNSSKYPSVYRYIKNDTFAWWV
GFALLAVTAVATVLGFMPQDVKEGSWVWWYELSINIVACLVLIGLGGIFPGIRRREEEYG
LAFDKQQWTWMIALVLGSIVFNVWLGGTTIKLRALYIVIESVIALLAVWLIGRRLPKGAK
ASK
>OHNDKLAL_00713
MTEKETKKTVKNIIIGFGKGGKTLAKFLGQQGEEVLLVEKSAKMYGGTCINIACLPSKRL
ILEGAAGSDFSEAVAGKNEMTAQLREKNYQMLAQEETVTVLDGQARFIGEKEIEVTGPAG
KQIFKGDRIFINTGASPVLPPVPGLKESKKRLDSTQAMNLTSLPKELLILGAGYIGLEFA
GMFANYGSQVTVLDHSPEFLPREDDDIKAAVKADLERAGVKFILGADAEKVSDEADQVVI
DYKLGEEKLTAVADKVLVAAGRRANTADLNLPAAGIETDDRGNIKVDDRLRTSADQVWAL
GDVKGGPQFTYVSLDDFRIVKDQLFGEGKRRVSDRQILPTSVFITPPLSAVGLNEKAAQK
AGLDYQLFKLPVAAIPRAKVAKDSRGLFKALVDPASGQILGASLYGLESHELINQIALAM
KAKLPYSFLRDQIYTHPTMSEAFNDLFKQ
>OHNDKLAL_00736
MSILDNSNLLTYLEWRGDISLEKSPFNEIDALVLAIFSYLNLEKYIPSGNKEVTVSEIAE
KYFASFFTGLDASQYQELFHLMSEADRFKDARLSHFNTVLTDQCQFSALKIVLEDGTHYV
AFRGTDDTLVGWREDFEISFKETKAQILGARYLKDLLAGDSADYILGGHSKGGNLAEYAA
LNLPEDYRARIKAVYTFDSPGLASEAGVDYNEDFLQRVLRRYVPDFSIIGRLFEPREVDP
VIVYSTNGNIAQHDTYSWQIKGSHFVTRKRPNPESRVYTTS
>OHNDKLAL_00742
MYLLRKWGYYHRKMRRGDFTRPTELMSDEIFNQTVGIVGLGRIGAAAAEMYHALGARVIG
YDPVYNASLEPFLDFVDFETLIKESDIVQVHIPLTPENKGMFSANEFAKMKDDAILVNQS
RGELVDTAALIVALKYHEIGGAALDVLEGEEKIFGCKFEDVGSLPDEYTELINLPNVVMS
PHSAYYTKMAVKNMFLQSMTDIERTLSGKKGLFQGELAKKQ
>OHNDKLAL_00843
MDLQNKRVLVTGSTQGIGAATALAFAQKGCQVLLNGRRPELPEEIADQLEEIGADYQYFS
ADVSDEGAVKQLFKEIGEIDILVNNAGITKDQIMIGMKLADFDQVIKVNLRSSFMLTQKA
LKKMLKKRSGAIINMASIVGQHGNAGQANYAASKAGVIALTQTAAKEAAGRGVRVNAIAP
GMIASQMTAVLPDEVKEQALSQIPLARFGKAEEVAQAAVFLAENDYVTGQTLVVDGGMTI
>OHNDKLAL_00962
MSVLLVSPLLYDKNETVMRKISKFLSIVALDLLVGGCSQGQKAKRTKAKTETKTSQNASG
DLAKLSQGRDLFAWTVYWDVDKPWQTIQKESQNIDAVGTFAAFYDENKNYELF
>OHNDKLAL_00973
MGIVVSSLIAVIGFLGIFDLNSDYANTSVLPVIASEWVYLFLLLANLPNLFLLLWLQKHP
QAAELEIRICFANLAVNAILSGFTLYSTQEGSVYFFELVLMMMVICVFPYYKAGHGLSLV
ALSLLMISAIILVNHVQVAWQDTYDLFLFYVIGQACIVLRRYWFRQSSWYNYILHQANGT
LFVSSRTDKLTGLYNRLALREDFPNYGKQEVGVAMIDLDDFKRFNANYGHAYGDLVLTRL
GRYLQKDWMNEHLRCYRYGGDEILIIASGLEDGDFVKKLQIFQAEYAKLNQQLEEPATLS
IGYATGAVANEEELRKMIQLADNYLYQAKRQGKNQVVGAEKK
>OHNDKLAL_01001
MDAIKIEDFLHYANLGKLKAKGQNLVWVKGLPDASKKDKYLYTLETLQDGQVSPLSSFGQ
ERDFVFLDENTVCFAGNRTKEKDKTFIYQLSLKGGEAREIAALEGEDFAVENVLADGHLL
LSRRVDLREAEKKQDPDEKDYVVLDEFPAYFNGDGIISKFRDRLFLFDPAKKELTELLKD
DPYFNFDLHYVDGTDLYFTGDSYTQSKARKSALYQLDLNSLEYSQLLPKEEWSIFDICVL
KGQLYLVATDEKRYGSEENPQFYKYDPEFKTLSLAAAWEDCWGDCVDTDLCLLDVRTSRV
FEDCLYFTTTKVDHTVLECFDGEKVTPVFEFPSIEFFDFTSDGTCWFTGPNANETQQLYS
YKDGQLTKHSSYNEDALKGRYVASAVQVDYQDYAGNTQHGWVLYPKDFAKKQKYPAILDV
HGGPKTVYGTPFFHEMQVWASQGYFVFFANIYGSDGQGNDYANMRGHWGREDYEDLLKFT
DAVLAKIPQIDAGRLGITGGSYGGYMTNWVIGHTDRFKAAASQRSMSNWLSDAFMSDVGP
WDDLYSIDANNLDEKLDYAWQQSPLKYAKNVTTPTLFIHSLEDYRCPLPEGMQMFRALLY
YGVESRMCLFKGENHELSRSGQPKHRIRRLKEITAWFDQHLR
>OHNDKLAL_01020
MKSNSKWAGLAAAACILWGISGLFAKGLFNLDPRITPIWVTQMRQVCSGLILLTVAQLTG
KHPWQVWKDKKSAVQLLAYAVIGVLPFQYCFFLVVAQANAAIATVIQFIGPFFVLAYLTL
TKQEALRLIDVAASLLAFGGVFLLSTHGNIHDLRIAPLTLLFGIMSAVGAAANSLLPQAL
VTRQSTISVTGWGLLISGLILTAIHPVWPSLPSSPTVYLNLSVVIVMGTIIPTLWQNHAL
GHISGMTVAFMDAFEPLASMIGSIIVFHFQPQMMDYAASVMIIFAVLALNWTPRSKIKSR
VEK
>OHNDKLAL_01043
MGSQVHSGGLLENIFHLSENHTTVKRECLAGLTTFMAMAYILFVNPSILGASGMDKGAVF
TATALSAILGCFLMGFLANYPIAIAPGLGDNAFFTYSVVLAMGIPWQKAMAGVFVASVLF
TIISFLKIREIIIDAIPQDLKYAMAAGIGLFIAFVGLQGGGLVVANKSSLVGIGSFTVPT
TWLTIFGIFFIGILMAKRVPGSIFYGLIATTVLGLVTGLIKMPTHFISMAPSLKPTFAVS
ITNLSVMTSPQMWAVVLIFFLVAFFDTAGTLIGLAQQAGIMKNGKMPRIGRALMADSLSM
LGGSILGTTPTAAYVESSAGIAIGGKTGLTAVVTGILFILSMVFSPFLTVVTSNVTAPAL
IIVGVLMVSALKEIEWDKFEVALPAFLVVLGMPLTYNISYGIAFGFLTYPLLMVAAGRRK
EVNVIMWLMLVVFIVLLYVLNILPK
>OHNDKLAL_01179
MKELVSMRQKRAVRLNIKERIQKFNGSFLVARNLEEEVMGFITGPVVDSKYDYIEDWMYE
KETESLAGPGGNQMVLTIAVNPDYRGQGIGSQLLDRFAETAKEMKLGRIALICLEDRVPF
YEKNGYVNHGQAESDHAGEIWYNMIKEIEG
>OHNDKLAL_01195
MTFGDNVFIGPDCSFYTSSHPLDAARRNTGLEYAYPITVGNNVWIGGGVRVVPGVTIGDN
SVIGAGSVVVKDVPANSVAAGNPCWVIREITEADKNSDLNWKK
>OHNDKLAL_01197
MYVSANHKNGKPIHMNDNYKRQLVLRKLYPHAKVLNVYGDLEDGSHSDGRVKNSSSKSLR
YLVSPKVKSYKEKKFTGPMAQHSRLRENPQVLKTAISFLWPNS
>OHNDKLAL_01337
MSKVVKFGGSSVANSEQFKKVKQIILADPDRKYVVTSACGKSGQEDHKVTDLLYLCAAHI
TYDVSYESIFQSIVDKYMEIKRSLGLKIDLAGEFAKIRQNMAQNLNLDYLVSRGEYLTGL
CLAEYLDADFRDASQVIRFHYDGSIDLDKSQELLKAQVDPGRRVVIPGFYGSLPNGVIKV
MSRGGSDITGSIVANAFDVDVYENWTDVSGFYVADPRIIKDPVQIPRVTYSELRQMSYMG
ANVLHDDAVFPVRQKNIPINVRNTNHPENPGTMIMNDCSELDAQEPPHVITGITGKQDFT
VITMVKSHVSAEAGFLRKVLAVFEKFQISIESVPVTVDTFSIVVQTKKIERYLYEIVAEL
QQDLHLDDIQVESQQAMLAVVGRVMRQMPGMSGKILSTLGDQQINIRTINQACDEQSIVI
GVNNQDLVPAIKAIYQQFISEERVER
>OHNDKLAL_01351
MHLAEVADYIQSKYGIEASYVDLAGQTLAAVTVPGANESFALLLKKDGRETVELKAGSLA
KFLVAQPAFGPAVFMQDLAWIRVDLDNPALNDRFFYKTLDSAYQSSRPLEAAKNTAEDRQ
EHEIYLLDDEGEDFQEEVIPKRPAFFKDSDFDRLLAEKGQPVIPEGIRQMQESYDYLAVP
RRESNFYRQGMLMANYEDDFAQMVPINKQRPVYHDLTVDQLRSYFSWRTKFRQGKYKPAP
AAYVYLLASELVCQIGVKDKADGLRQLRLLFAKCVEQKDISTSWQEKHILQNYLVYYGFA
LEEIRPDFADELMRGEVYHNLLSGEASGQELYQAICCLSSYLPKNNPLLKKEPEKFYELL
AQVWQEVRLNPYQLLKLLVGEKTTLPVEMFADTVFFSLDPVKDAELILGPGLVYRCQGGQ
WSNEVYWPSGRQRQLLANFMHEFDRLSRQAFKQGRALKEKDLPPAFKQAIVQGIADYQEI
LIERARPKVKINLASLDQIRSDAAETKESLLTEEERQLEAEEAERITSESNKQVSESSAT
EEKMTKDIDETAASGLGLDENEEQLLLALFSGQPYQDFLLQRHLLLSVVVDQINEKIFDE
IGDAVIDCDGQKAEIVEDYRSDLADLLGIEEK
>OHNDKLAL_01427
MIVVSTVMMAATLLGVVGLKNWYYGSLSLFMLHTMFGSLENMLGGIVLQTTIQTGNRRAT
IMSVANALDAGAEVVILAINGFLSDRFGIGFAWVSLAALGLLIFLLAILGMQSKKLEVEE
I
>OHNDKLAL_01434
MEKSSKVNLAIFSAGLMTFIGILNETSMNVTYPLLVKEFHQPLATVQWITTAYLLTVTIV
MGTTAYLLKQVQARWLHLGAALSFICGCIICALTSSFPLMLAGRIIQGIATGFSTPIMFQ
LIFTQVTKQKLGLMTGFAGMIISFAPALGPTYGGLVVSAASWRIIFWLLLPLALVSLIGG
QVYIRNQVSGQKKKFDAPSLLLLGLALFAIIYALSLIGTSSLSWLLLLAGAVLFTLFVFV
NKRGNSHLLNLAIFKEKTVCLAALTYFFLQLVNIGLSVAVPVYAQYALAASSLISGLILL
PGSCMGAVISPFAGKLADKRGFKFPLTLGGCLFLLGNCLLLVLQPLLTPVLIVVCHIVIR
SGFNLSFANTISNTSTLVYRKNVADVNSSFNMLQQFAGSVGVSLATALISLAQKTGRGTL
AQRSYQGGKYDFIMFSCLALVTLLAIWQNFRLQEQKNKEN
>OHNDKLAL_01467
MPKQKAASGKKGTRHVSLIVRWVSIVAMTIMVSFLVFSAVVYNTVKQEALSQQKYMSNEV
VNVLRKRLIGIDDELEITNVVQQLSPNTRRILTGGPALSENDNSNSSVFGDSVLSTVTNP
DMTVAIYNLRNEIVFHNGDSAPKLVKFTSESKSVTKEGKDGQSSLYVYRKVRNRKSHKLT
GYIVVKNQMTGYNRLISRTLKAMLWLSILGISLAIVISYLVVRSVVRPINKMSKVAREVN
ADPNSTARIPELHRNDELEELALSFNMMLDRMQKYIEQQKQFVSDVSHELRTPVAVIEGH
LSMLKRWGKDDPQVLEESIDASISEAERMKHLIQEMLDLTRAEQISVHYPNAIAEPMEVL
TRVVGDIGMVHPDFKISLEVEDLDPDTKIQIYQGHLEQILIILIDNGIKYSTDRKEIAVA
AGQSGQEMQIVVQDYGEGISDEDKKKIFNRFYRVDKARTREKGGNGLGLSIAQKLVESYH
GTIDVESVLGQGSQFRITFPVLTDEEVKELESREEQKQAGTESPKQDPTI
>OHNDKLAL_01468
MPKILIVEDEKNLARFVELELQHEGYETVVENNGRKALDRALSEDFDAILLDLMLPDLNG
LEIARRVRQSKTTPIIMMTARDSVIDRVSGLDHGADDYIVKPFAIEELLARLRAVLRRVK
IEKDASKNKLPRQKVVKFKDLTIETANRIVHRGDGKTVDLTKREYNLLMTLIENKNNVVG
RDQLLNKIWGPESNIETNVVEVYVRYLRNKIDIPGQPSYIKTVRGTGYMVRDEEDNA
>OHNDKLAL_01556
MPLIDFILHIDDHLVTIVNNFGAGTYWIIFAIIFIETGLVIFPFLPGDSLIFAAAAMAAN
PKYGLNVWLLYIVAAAAAIIGDSINYEIGKWSVTSGAKHSWFNKLINENDRLAAEKFFER
HGSITIVIGRFIPFIRTFVPFISGGSKMHYQTFVIYNILGGLLWTALFTSIGYFFGNFPV
VKGHFSLIVIGIILVSVVPILVVALKKKLTMRRKQHFND
>OHNDKLAL_01633
MIKFFKSVGQEMKLVHWPSAKENRRDTANVVVTSLFYAIFLGSLDWAFAKLIQLVL
>OHNDKLAL_01640
MEIWKRIWKFGKETRKNGETEEKAKEKKNKMAKKQKGLLALAVILAALLLAFGLYFGNYY
HADKTAQQAMKSSRTVKVKQTAEGYLFDGPAKKNAIIFYPGAKVETTAYAPLLRQIASQE
ADVFLVAMPLHMAFFGLNKADKIRASYHYQNWYMSGHSLGAAMAAMYSADHLKDYRGLIM
LAGYPTKDLHAANFSVLSIYGSKDGNAKMLQKNTQYLPNDYTKQVIKGGNHAQFGNYGLQ
KGDGQATISRKAQQQATAQAVRQYLLAHDK
>OHNDKLAL_01686
MPVSINLSRADFQMMDPLTELNQAMRKNGLRWSLVRVEITESALSKDVAGLKRAIHNFRQ
AGYEVWMDDFGSGYSSLNYLKNFEFDEIKLDMIFMKDFDEASKKILTACVKMAKDLGIHT
LAEGVETKQQLDFLQSIGCKRIQGFYYSKPLPTGEFAKLVAEKGIEIENWQQSKFYQCVG
LVDLASDKPTCLALDDGSHFRLLYVNEEFQKEVKRAPAVFKQIVNEWNKPESEIAKRLHA
FAQKVDQGEASYFDFKQTEQYLRLSA
>OHNDKLAL_01708
MDLNFKELAEAKKDAILRDLEELIAIDSSEDLENATEEYPVGKGPVDAMTKFLSFAKRDG
FDTENFANYAGRVNFGAGDKRLGIIGHMDVVPAGEGWTRDPFKMEIDEEGRIYGRGSADD
KGPSLAAYYGMLLLKEAGFKPKKKIDFVLGTNEETNWVGIDYYLKHEPTPDIVFSPDAEY
PIINGEQGIFTLEFSFKNDDTKGDYVLDKFKAGIATNVTPQVTRATISGPDLEAVKLAYE
SFLADKELDGSFEINDESADIVLIGQGAHASAPQVGKNSATFLALFLDQYAFAGRDKNFL
HFLAEVEHEDFYGKKLGIFHHDDLMGDLASSPSMFDYEHAGKASLLNNVRYPQGTDPDTM
IKQVMDKFSGILDVTYNGFEEPHYVPGSDPMVQTLLKVYEKQTGKPGHEVVIGGGTYGRL
FERGVAFGAQPENGPMVMHAANEFMMLDDLILSIAIYAEAIYELTKDEEL
>OHNDKLAL_01756
MTEKKVTLSKRDRWYVMWHSQLLQGSWNYERMQNGGWAYSMIPALRKLYPNKEDMAAALQ
RHLVFFNTQPYVASPIIGVTLALEEDKANGVEVDDEAIQGVKVGMMGPLAGVGDPVFWYT
VRPILGALGASMAINGNILGPILFFILWNLIRIAFLWYTQELGYKAGAAISSDLSSGLLK
KVTRGAAMMGMFVLGALIERWVRITFTLKVSEVPIQKGGYIDWNKLPSGAAGIKEALTQQ
ADGRSLTNTKVTTLQDNLNMLVPGLAGLLLTFLCMWLLKKKVSPIVIILGIFVVGILFHV
WGLM
>OHNDKLAL_01758
MVGIVLASHGGFADGIAESAQMLFGPQDNFAHVILKPSEGPEDIKGKMNEAIASFADQEE
VLFLVDLWGGTPFNQANGLLDGHDKWAIVSGLNLPMVVEALTQRMINDKATAQDIATAII
KPAKDGIKTKPESLMPAEEKAAAPAAAAGAPKEAIPEGTVLGDGHIKIVGARIDSRLLHG
QVATGWIPSLHPDRVIVVSDKIAKDDLRKSMIREAAPAGTVAHTVPLEKMKEIYEDPRFG
TTHAFLLFENPEDALQTIKNGVDIKTLNVGSMSYSKGKVNANNVLSMDQTDVDTFRELEK
MGIKFDVRKVPSDNPENMDSILKKAQSLLDEQK
>OHNDKLAL_01763
MNKQISFKEAVTILILMLVMLGWGVIGFGMSPQIPVLTVIALLIFWLQIRGFEWEEVMKG
ISQGISTAIVPIFIFLLIGTLIAVWIQAGIIPSLMVLGFHMISSHFFVPSVFLVCSLVGL
AIGSGFTTVSTVGIALFGMGSTLGINPALTAGAIISGAVFGDKMSPLSDSTNLASAVAET
DLFDHIKNMMWSTIPAFIGSLLFFFFLGQSNKATSLAGIAAVESSLRQNFSVSFWAALPI
ILMFACAWKKVPAIQTLFANIFLSVAMIFVQNPGFKMQKLATLIESGYVSNSGNKTIDAL
LTRGGISSMMGTVSLIIMTLALGGILMHLGIIDSAMKPLVECLKKPGRLILTTIMAGIGI
NLFVGEQYLSVILPANAFKPAYKRIGLDPLALSRALEDGGSVINYLIPWGVAGSFVASAL
GVPVLDFLPFTMFSLLSPVFSILSGFTGIGLKWEQEKVA
>OHNDKLAL_01774
MTATARIYLGSSFHRDHHQARAKQVREYLAANPTVEHVHFPFDQQVTDPAEDPNVGFGDE
RSLLWKQQTYQNDINGLSMANCGVFLYDMDELDDGCAFEIGFLRAQNKPVIIVPFTNQPE
KKPIMNLMLSEGATAFIKGDQELELLKTYDFNNCPCRPLTGYGTI
>OHNDKLAL_01848
MAKIGVLGAGTWGMALARMLSNSGHEVTVWSALPQEVDELSRTRRQKNLPGMVIPDEIKF
TKEIAEACQDKDIILFAVPSVFVRSTAKTAAAFIPDGQIIVDVAKGIEPDTLLTLTEVIA
DELNKDGKHGNVHYVAVSGPTHAEEVAKDLPTTIVSACEDQAVAKKVQDVFMNKNMRVYT
NYDRLGVELCGALKNVIALASGICSGLGYGDNMRAALIIRGMAEIKRLGLKMGGKEDSFD
GLAGMGDLIVTATSKESRNNNAGYLIGKGKSAEEAKKEVGMVVEGINAIPAALELADKYD
VEMPIVFAVDAVVNRGADARETVDALMLREKKSEMTK
>OHNDKLAL_01883
MKAKKTKVKSKKTVKKARSAASLAASWSAPMGSKARAKAVVSLAKQQVGKAYVKGSKGPN
AFDNASLVAYVYKQAAGVNTGSSTKSQVKKGIAVDPSSGFVEGDLLFWGSKNKPYNVAIY
VGDGKYVTAAGDQQGVVQASLSTYFWPSRARRVL
>OHNDKLAL_01885
MKRKFSLVLLLLAAWLGGAQPAYAATDSQDSNITIVKKTRVAYNKGNKVNTWTTYGAGKK
LVGQVKSGYKFTATGQAQYKGRTWYRIRDNKWILGTNTVTTKKYASIKAAAAKKTKQNKV
VKLVNAQVGKAYVWGATGPSSFDCSGLVQWVYKTAIGQTVSRTTYTQVKEGVAVPVSTAS
LQPGDLLFWGDVAAPYHVAIYVGNDQYVSAADEQQGVILATISSYFWPTTARRIL
>OHNDKLAL_01911
MIYTVTVNPALDYVLQLPEVKDGETNRSSDTQFLAGGKGINVSQILNQLGVDNTAWGFVG
GFTGEELIRQLNVKKISSDFVRISDDTRVNVKIHAQEETEINAAGPDITDQEVAAFKSRL
DDLEAGDVVVLSGSLAPSLPTDFYESLLPLIREKGAEFVVDTTGEALLRTLKFNPLVIKP
NHHELADLFDTSFSSTADMLEAAKKLQKLGAQNVMISMAGEGAYLVTADHVYHANAATGT
AVNSVGAGDSMIAGFVGTWFEKHDAAEGLRVGSACGGATAFTEDIAIKSQIDAVLPQIKI
DVVE
>OHNDKLAL_01923
MGSVIAVANQKGGVGKTTTTINLAASIAKRGYKVLIVDIDPQGNATSGLGIEKSTIEYDI
YNVLIDEIPIASAIKPTSSKKLDIVPATINLAGAETELISMMARETRLKGAIEDLGDKYD
FVFIDCPPSLGQLSINAFTASQSILIPVQSEYYAMEGLSQLLNTIRLVQKHFNKDLGVEG
VLLTMLDARTNLGADVVQQVKEYFGDRVYKTIIPRITKLAEAPSYGEAITEYAPSSRGAK
VYDDLAKEVLKAHGKRLKK
>OHNDKLAL_01938
MFRIFDLLKSRARLSKVLAPVQGRLFPLEDVNDEIFASKGLGEGFAVQPSSDLIYAPLNG
TVTSLFPTNHEIGIRTKEGLDLLIHLGLNTVELGGVGCDILVEAGQEVKKGQLLATMNRK
LLRGLGYDDTVIVTYTNDQILKGVSAPVFFREINAKRAVQTISYH
>OHNDKLAL_01976
MKIDILRYLDDKHLTIYRVAKESGYGYTTLHKSFNKQQSNATSINLRDLDAIARAKHLAM
WQVLRELENDYLSDDDDD
>OHNDKLAL_01983
MQTVIKNGTVYQNGRLIHADVLIEDQKIKAIGTDLTGDKVIDATGKLVSPGLVDVHVHYR
DPGQTYKEDIETGSKAAAHGGFTTVGAMPNVTPVPDTPDLMKKMVQENKQKGIVHIFQYG
PITKNETTDELPDYAALKKAGAFALSNDGHGVQTAQTMYLAMQEAKKNDLIVAAHAQDDS
LFNHGIVNEGEKAKELNLPPVTELAETTQIARDLLLAEKTGVHYHICHVSTKTSVELVRM
AKACGINVTCEAAPHHLLLTEDDIPKDNGYYKMNPPLRSKEDQAALLVGLLDGTIDLIAT
DHAPHAKQEKQGGMQNAAFGITGSETAFSTLYTKFVKEDKVFTLEQLLSWLSDQPAKVFG
LKKAGVLEPGCPADVAIFDLEHETELKEKNYQSKGINTPFTGQKIYGATVMTMVDGEVVY
QRGEK
>OHNDKLAL_00001
MFDLEKFWDSFNAEMRSEFNEVSYNAWFKNTKPVSFNKDTHELVISVQTPVAKGYWEQNI
SANLIQSAYAYAGIDIYPVFVVKNGPTPSSERMLEPQPQAKPEKARPQGREFTKDLRLNE
KYTFENFIQGEGNKLAAGAALAVADNPGTFYNPLFIFGGVGLGKTHLMQAIGHQMLAERP
DAKVVYIQSETFVNDFINSIKNKTQDKFREKYRTADLLLVDDIQFFAKKEGIQEEFFHTF
ETLYNDQKQIVMTSDRLPTEIPDLSERLVSRFAWGLQVEITPPDLETRIAILRKKAESEG
LEIDESTLDYVASQVDTNIRELEGALVKVQAQATIQKQDINIGLARSALADLKLVQKSRG
LQISKIQEVVANYFQTSVPDLKGKKRVRQIVIPRQIAMYLSRELTDASLPKIGQEFGGKD
HTTVMHACDKIARQIKTDTEIKSAVSDLRQMLER
>OHNDKLAL_00002
MKFTVQRNLFINDLNSVLKAVSSRVQIPILSGIKLDLTETELIMTGSNADISIELSQPIS
DDLRVESTGSIVVTAHLFSEIVRKLPGREFTFEVKEGNQIQITSDKADYVINGLDASAYP
RLPEIAGTSFSLPSKTLRELITQTVFAVSTEESRPTLTGVNFSFKNGQIKAVATDSHRLS
QRIVDIAAGPSEGLSLIIPGKNLQELAQIIGDADQDIKVYLGDSQIRFEFENLSFYTRLL
EGVYPDVDRLLPTESTTSVQFTVSDLMQTLSRASLLTHANRTNAVQMTLNVADQTVLVSG
NSPEVGKIEEEVGFSSLTGRDMTISFNPDYMAAALRASVTDSVIINFTESLRPFTVVPND
QSVEFVQLITPIRTF
>OHNDKLAL_00003
MVKVKTIETFAINGEFITLGQFLKDECIVSSGGQAKWYLKDSPVLVNGDKEDRRGRKLYP
GDRLTVAGKEYELVQGL
>OHNDKLAL_00004
MYLSRFKQSGFRNLAPLDLEFDPHVNVFLGENAQGKTNLLEAIYFLAISRSHRTSNDREM
IAFGQDFASLAGRVHKRQLDLDLRIVISKKGKSAWVNRVEQARLSKYVGHLNAILFSPED
MELVKGAPSLRRRFMDLEFGQINPEYLYFASQYRQLLQQRNNYLKQLARRQASDQVLLGV
LTEQVATAASELIWRRYRYLADLNRYAAEAYRAISGQREELRVLYRPSAKEITAADQPAQ
IKQKLLDRFAEIADDELRRATTQLGPHRDDLEFQLDGKNAHLFASQGQQRTIALSLKLAE
IQLIKQLTGEEPILLLDDVMSELDQNRQAALLNFIHGQTQTFITTTDLDSISQEIVKQPR
IFYIHSGQIIEKEEGLNGRRR
>OHNDKLAL_00005
MADEDNKLKKAKQFEQEADKYNASQIQVLGGLEAVRKRPGMYIGSTSSQGLHHLVWEIID
NGIDEALAGFATKIEVTVNEDNSVTVQDDGRGIPVDIEKKTGRPAVETVYTVLHAGGKFG
GGGYKVSGGLHGVGASVVNALSTKLNVTVMRDGKKYYIAFDHGRVVEELKEVGTVPLTEH
GTIVHFWPDPNIFTETTVFDDKILKNRIRELAFLNKGLKLTFTDKRKDTAETDVYHFEGG
IKEYVSFLNRGQEVLFDEPIYVEGKYEGIDVEVSLQYTTGYKTTLMTFANNIHTYEGGMH
EAGFKTALTRVINDYAHKAKILKENDDNLSGEDIREGMTAVISVKHPSPQFEGQTKTKLG
NSDARTAVDRAFSETFSTFLMENPQVARKIVEKGQLAERARVAAKRAREVTRKKSGLEIA
NLPGKLADNTSNDPNISELFIVEGDSAGGSAKQGRSRLTQAILPIRGKILNVEKASMDRI
LANQEIRTLFTALGAGFGADFDVSKARYHKLIIMTDADVDGAHIRTLLLTLFYRYMRPMI
DKGYVYIARPPLYQVRQGKLIKYLDTDEELHDYLGSLQPSPKPIVQRYKGLGEMDAEQLW
ETTMDPENRRLDRVDPEYAKDADEVFEMLMGNEVGPRRKFIEDNAQYVENLDA
>OHNDKLAL_00006
MDNENQGQDRRIRNVDLTQTMRSSFLDYAMSVIVARALPDVRDGLKPVQRRIMYGMNELG
VTPDKPYKKSARIVGDVMGKYHPHGDSSIYLAMAHMAQDFAYRYMLVDGHGNFGSVDGDR
PAAMRYTEARMSKIAVEMLRDINKNTVDWQRNYDDTENEPTVLPARIPNLLVNGSSGIAV
GMTTNIPPHNLSEVISGIHMLMKNPDVTTKELMKAIPGPDFPTGGILMGRGGVLHAYESG
KGNIVVRAKTEIETEKSGRERIIVSEIPYLVNKAELVQKIAELARDKVIDGITGVRDESD
QSGMRITIDVRRDASASVVLNNLFKETQMQSNFAMNMVAIVDGAPKFLTLKQMLQYYLAH
QEDVITRRTKFDLEKAEARAHILEGLRVALDHIDEIVSLIRNSESSDIAKAGLISRFDLD
DRQAQAILDMRLVRLTGLERDKVEGEYQELLVKIADYKDILAKPERIDQIIYDELLDIQK
RFGDKRRTQITASEVVTIEDEDLIEEQDVLLTLSHQGYVKRMLIDDFKTQNRGGRGIKGM
GVQKGDFIEHLLYSSTHDYLFFYTNKGKVYMKKAYEIPEYGRSAKGLPIVNLLQLDKGEH
IQTVVNLPQGHDDDYAFFITKLGTVKRTKIREFENIRTNGLIALTLKDGDELSNVLTTDG
QQNILIATHQGYAVTFNEDDVRAMGRSAAGVRGINLREGDYVVGSGILKPEDEVLTISEK
GYGKRTAASEYPVKGRGGKGIQTAKIGEKNGPLAGVAVVDGQSDIMLITTDGIMIRFKTS
DVSQTGRSTMGVRLIKVADGNAVASMAVVPAEAEGESEPETEV
>OHNDKLAL_00007
MTTKYEITYIIKPDVDDEAKKAIIDKYTKVIADNGGEMVEAKDWGKRRFAYEIEKYREGS
YYIMTFTAEDAAAVNEFARLSKIDDSVLRSMTVKLDK
>OHNDKLAL_00008
MINNVVLVGRLTRDPELRTTGSGISVATFTLAVDRQFTNASGQREADFISCVIWRKAAEN
FCNFTSKGSLVGIQGRIQTRNYDNKDGQRVYVTEVLVDNFSLLESRRERESRQQNSGFGG
QGQSQNTGFNTGFGGGSGYANNAFGSPAQSNGPANAGFNEDNKKDAGGDTNTNPFDSSDD
AINVSNDDLPF
>OHNDKLAL_00009
MPQQRKGGRRRRKVDLIAANHIDYVDYKDVDLLKHFISERGKILPRRVTGTSAKNQRKVA
NAIKRARIMGLLPFVAED
>OHNDKLAL_00010
MEEFYENFLRKLELPEFVRDSRLIIAFSSIVFLTVLSTVVAFFINRIFGVALLLVLIVDV
FWVVFGVYILAKNTNNYAANLSYRIKRGEQEAMIKMPLGILLYDESRHIQWVNPYLQLYL
GDKDAIGKTITAVDRKLGKLVEEALEAQTSESKVVKWGDHQFEMVVQDSIGVIYLLDITR
YADLADKYRAERLAIGQIFVDNYDELSERMHDQELARTSTYLQTTLNDYAEKFKAYLKRI
DEDHFLLLAHLQDLEAMEEDKFSVLDKIRLETSRNNTPLTLSVGIAYGGESLRKIANQAQ
ANLDLALGRGGDQVVLRELGQVARFYGGKSNPMEKRTRVRARMVSQALGELFKDVDQVFV
QGHQRPDMDSVGSGIGVVKIARLHGVKAHFLLDTAHCNYDVDRLVKKMQAADPQLDLFVS
PDEANAVATDNSLLVMVDHSKYSITYDQRLYDRLRNRIVVIDHHRRGEEFPENPMLTYVE
PYASSASELVTEMVEYQQPAEDNRVLTNLEATAMLAGITVDSKEFSLRTGTRTFDAASYL
RSIGADSSVVSELLKEDISSFLVKSHLVASLQMLRPKMAVMQGPEDKVIDPILTAQAADM
ALDLEGVSASFAITRRSGDKVGISARSMGHINVQVIMEKLGGGGHLSNAATQIKDITVKE
ASQHLLAAIDEYLEENS
>OHNDKLAL_00011
MKVIFMQDVKGRGKRGQVKDVPNGYAQNYLIKQGLAKEANKGNLNTLKRVEANEKAEYEA
QKAAAQEIKKQLEADETVVELKAKAGSDSRLFGSISSKKIIEGLDKQFGIKLDKHKLELR
EPIKVLGYTNVPVKLFKGVESKVRVHVTQEN
>OHNDKLAL_00012
MDNLVTQQIPHDSAAEKAVLGAIFIDPEVINEVSSVLEPADFYEHANRLVYSALLALYDE
SRSIDLVTLQEELKRRGQLEELGDMAYVSELLLATPTAFHAKDYARIVHQKAQLRNLINA
SQKIISSAIQGSDSVDEILSNAENEIMNVSNEKGSGGFHKIEDLVAGAFEQISNNAQNQD
AVTGLRTGFAYLDEMTTGLHDDELIILAARPGVGKTSFAMNIAKNVGITEKKPVAVFSLE
MSGEQLVQRMLASTGLIDSQHLRTGILDRDEWNQLDMAASVLRQAPIYIDDTPGIKISEI
RAECLALQKELGDLGLVVIDYLQLIEGPKTESRQQEVSAISRQLKKMAKELHVPVISLSQ
LSRSVEQRQDKRPILSDLRESGSIEQDADIVGFLYRDDYYRDENADGEEPKEDPENVEVE
VIIEKNRSGRRGSAKLMFSKPYNRFSNLDTGHEAQG
>OHNDKLAL_00013
MAFADPQIQARVIKSYSFDGPGYRHQIYGTSGFQDNIKKMKTYIPESSIVGCMLDHTERV
LVVKCNQPVLSQHDPRTWSVGRDSYVLAQEGLTTTARVIRHSLIAFNHQIPAEKRGQMWS
ALFEAFDSLDITKIKQISGFTGTYRFGRAYFAMDPEMRAIFRQIFNNIIETARQSLTLLF
NRSDDPYKNRPNFNDSKKGPIFFDAYDIKQE
>OHNDKLAL_00017
MKIETIKPIWLTLLLVLSFILPLLGWLPLVYLYSQRKDPAMQGMEKTLKLAAGVQVAYLV
ILAAIFYFFAPIHD
>OHNDKLAL_00018
MEKFTGIPVSFQLVWLLRILLSAFCGGLIGFERATQRKSAGLHTHVVVAIASTLFSIVSK
YGFYDMLTFSNVSYDPSRIASLTVTGISFIGAGTIMVHKEQISGLTTAAGLWATSAIGIA
IGVGLYWVGIVAAVLLLLVQRFLREETVLNLLRKVSISLLIEASNTPHILETIQSELEKN
EVHQLSIKIISVSDDHILFSCDGEIASRIDENQIIMNLRKYPDIKRITYSPGSK
>OHNDKLAL_00024
MALIELKQVSYRAGDQEILQDVSFAVEEGDYLTLTGPSGSGKSTTLKLIAGLISPNKGEI
FYKGQNLDSLDLVQYRRQVSYCFQQPTLFDETVKDNLALPFAIRKQDFAEKRAQEALKQV
DLPADYLDKKITTLSGGEKQRVALIRNLLFRPELLLLDEVTTGLDEESKQIVYQLIARVH
QEGTTIVQVTHDQEELAASKQLLHMEKGGVLK
>OHNDKLAL_00025
MKAIAVSDLSLILSFALVLVPVAISWKEKLGLTRDIFYSVGRAIVQLVIVGYVLKFIMQV
NNALLTLLMTLFIIFNAAWNANKRDPNPNRQLWQSIMALLIGTYITLGVLLLTQTVKLKP
MQIIPITGMIASNEMVAMGLCYKVLATGFHDQRQQILEKIALGADVKTASMTILRRSIKT
AMQPTIDSAKTVGLVNLPGMMSGLIFAGVDPVYAIKYQIMVTFMLLSATGLGAVIAGYLS
YRNYFNKRSQLREEQ
>OHNDKLAL_00030
MKSVLISQDLSCVGQVSLAVALPVLGASGLQTAALPTAILSTHTGGFGENTFLDLSASLP
DIWAHWDKENISFDAIYLGYLGQAASRVWEKGLEEYSRQGKLILLDPAMADHGRLYRGFD
DSYVVQMQLLARQATILTPNLTEALLLLNEPVDFTEVDSHRACVITQRLAQKFTLSQVVL
TGVPLADNRIGVYGLSRGGRVWERTQDRIPHSYFGTGDLFASSLLAGLLHGLDLEQAAGV
AGDFVAKAILATDLDQDQRFGPNYAAALPWLLQQLHN
>OHNDKLAL_00033
MTAKEIRALARENLKQIPKKIYMPMGLLLVLANIIPNVVDYATDSKSGVFFLLEIAAALL
TANGYIFFDRWRNKIQKGGEEPNAWCGLTGQHIARLLIYGVIEALIIGTVAVAIAAAVVG
SAIQQVSVAVSIILLILLVVLLVWIELRLTYVVYVIDDDVRTGQKRSVWAEIGAGWKLTK
GRVWKLLCLNLSFLGWYILTAFTLGILGIWLMPYYNLAIAETYEKSKEDKY
>OHNDKLAL_00034
MAHALYISEIHMDLNEYTRMAMKVTEKSRRRIIMIAEAIWIAAGAVAFALKQYNFTVMFA
LVIAFYPAAIVYLYKRRLKKIYAGMPAIKDDYVRYEFYPDHFLVLTNRGDGEYHYDQITR
YVETDEEIIMMPAPDQGMLLLKKNCSPDLIKFLREKCQR
>OHNDKLAL_00035
MKFSHKLSDAVHLLAYIEIFPDDDLSSRAIARSIVTNPSMVRSLMMDLRKAGFLKTKQGS
AEPELAKKPEEISLYDIFAAVGMEHHLLHVDEDTEQKCPVGGNIQGPLAKAYAEVEEAAF
AKMREISLREIVDQIKEEGQLA
>OHNDKLAL_00037
MVEAAKNAGVGYVAYTSFPKASESDNWLAADHKLTEKLLKESGLKHSFLRNNWYLENEMT
FLAPGPVNRIYWANNFAGWAPESEYAAAAVKVLTSDDPKEVYEFAGPKRS
>OHNDKLAL_00038
MPFVHIELLAGRTPEQLEKMMKDVTRVISEDTGAPKEHISVIINELGKQQLAQGGEWREP
QA
>OHNDKLAL_00045
MKKLKFGIFYIMLINLMGHSKWSWMNAYRNRYGLIRDDIHTQKKTLKKSAYWYRKLSDSN
ELDAD
>OHNDKLAL_00046
MQMAEPLFLEPVFHEKIWGGTGLRDEFGYDIPSDHTGEAWAISAHPHGPASIKNGPYQGM
KLNELWDQHRELFGNAKGDVFPLLTKILDANQDLSVQVHPDNEYARIHEGELGKTESWYV
IKAKPGAKLYYGHNAQTREEFAEMVKNGEWKKLLRTVPVHEGDFFYVPHGMVHAVGSGIM
VLETQQSSDTTYRMYDFDRVDKKTGKLRQLHLQQSIDTVQVPFEMPKLNHVEWDVGDVHV
TQFVMAEYFGVFKLDVRGKGDFEIKDGKYRLLSVLDGSCDLTVDGQTYPLKKGDHLILPS
TISCYTLDGQATIIASKPGDEA
>OHNDKLAL_00047
MTYTFVGSIEASGTKFILGVQNVETGETTATKRVPTTTPAETLAAYRDFFKERNPVKAIG
IGSFGPI
>OHNDKLAL_00049
MEEVEAVLKRLLAGRVWPASLGRELESKRICLSDLLLDKQRKNVIKPADVPLIRQALGEL
RKNFQEEVKKVLQTEQEMASDAARLAWLLLQLFAKKRKRVRDLTADQLALLQTEEAKKYV
LFHGPRVYFRNNACFLTNTFPAELVHINDLAGLKGQPAAFSVLLQGEEVDGEELRSWLDL
FGPLYEEKYFGKHYGPGVELAGFQISSGKRDPRIYYVLRYLLKDKEPEARSKNLAALPLK
TILRRNLVCHEAFK
>OHNDKLAL_00050
MMTVYSREYYQAGLAEGKIKAKKLDKYRLGPDFILAYDLGPAASYRTFLVDRKQGEIVLR
VTTKTLLAHFVNEDLPGGYPLQDKLYKLLGIREQHVISAGHGAIFSPESFHAGLVDLVAL
QRMRGMEACQGGLLMTDLAGVNCYFFQVKRGYANASRQVKEAVEHNALYCSLFHGLAGQV
GCPVCRQGDWNLLYGPSYQQAVEADLAGRIPSLRQLLAEIKAEEKAVLKQILLDELGLPL
LPDDLDYALKQAEKKLLFRI
>OHNDKLAL_00051
MNMQINQAMDQAWERRKLVAGALKTAHVYRKCADYEDLFQEGLIVYAQCLQEMADKPQEE
ADKLAFRKVYWRILDLLRQKKRQRDHDEPLLAAAFVGQADQHNLLLKEAWKKLSTSEKLL
LGQNLLADRSLKETADLMNIPYRTASRIKKQALEKLRRQLA
>OHNDKLAL_00052
MIHNLLNEFLSTGLMILFGVGVHCDDVLNKTKYHGSGHIFAITTWSFGITACLFIFGGVC
MNPAMALCQAILGIIPWSSFIPYTLAEFAGAFAGALLAYFMYADHFKASEDTIDGVASRN
IFSTNPNLRNLPRNWMVEMIATTIFFSGILAIVAKFEKFGFTPLLVGLLVWAIGMGLGGT
TGFAMNQARDLGPRLAYQILPIKNKANNDWQYGLIVPGTAPFAGAVLAAMFVKYFLKLTF
>OHNDKLAL_00053
MAVGEMAPAQALVEQLAGQGRQVLNRLLNGQQVRKKLRTKLEPSKRENVEYFWPRPDRPG
RADRSYQAFCQGNHPTIQQLVKHQASLIRLDAFAYAVKKLDTSDFFVEPEIWDLLDEVRQ
DLAGTDAQILPEIHEHYSLPRKVSEHGYFIYDFALPMVLLYSLYTGKSQRLAAWLKQCPM
KQFTTLDTHDGLGVVDAKDILTDEEIDYTTQELYKIGANVKRKYSSAEYNNLDIYQSNTT
YYSALGNDDQKYFLARLLQVFAPGIPQIYYVGLLAGENDLDLLERTKEGRNINRHYYSLE
EIDQEVKRPVVAKLLKLLESRNTEAAFDLDGRLEVAAPSEHEIVLKRVNQAGDREAVLRV
DLTALTYQISVNGEEISL
>OHNDKLAL_00055
MKKISIIVPCYNEEEALPFFYPVAHEVLEKLPDDYELIFVNDGSKDKTLEILRDLAAKDP
HVFYISFSRNFGKEAAMYAGFVNASGDYVAVMDADLQDPPALLPEMIKILDSGEYDSVAT
RREDRKGEPPVRSWFARKFYQIINKISDADVVDGARDFRLMKRDMVDAIVEMSEYNRFSK
GIFGWVGFKTYWLPYENVERVAGESKWNFWKLLKYAIDGIINFSLVPLNLSSWMGFFMTG
VSFIMLIVIVLRKLIKGDPVAGWASLICVVIFIGGLVMLSLGVMGQYLAKIYMESKRRPH
YISSESNIKDVKKID
>OHNDKLAL_00056
MKKIARSLAGLHLPRYQELPQMGLYLEQTATYINEALAPLENVHLTSSMVSNYVKHDLIA
SPKKKLYSRQQIAELVFIAVSKNVLSLADLCEALKLQRSNYDTETAYNYMVDELENVLAY
VFGFKGELTDVGHEHGEYEYGEYKTMLRNVIMTVSYKVYLDKYFAQFTGQEEE
>OHNDKLAL_00057
MSIKIVTDSGANMTAGNLGSCQLEVAALSLIQGDKTWLDDASFDQAEFNQRAKDGIAASS
ACPSISAWLDAYAGGSEIYVVTISSVLSGSYNSAVQAAKIYQEEYPDALIHVFDSKGAGP
AQFLAAEKIAELKEKGMQFPDLVEAVSDYLENHVRVFFALKSMTNLANNGRVSPAVAKIA
GLLKIWVYGWAEEGEIKLLGKARGEKKTLAALLRTLEEKGYRGGRVKIDHADNFDSAAEL
HDLIKKKRPEARVDLGTCRALCSFYAEAGGLMIGVEI
>OHNDKLAL_00062
MLNIDEDDFWEFTMLDQSDQDYNVAGERELLVEERGEDEDEEFYLYGDWVLMDLPQYFKR
IKKLQHNRLYYVPEKDEFLRRENEWYYERTTATEEYRQYLKDSNPGLGDDRLEEAFFEAL
TQLHSVSYGKTVEETINAVPRSLRLIGFTVTDEQEDELRDLLRRMLDGTRQEALRGKMYK
YHKLSTTLEIIETEGLTPENISRIHSGKIDAMELVPQIELKQPDLAQQLATIYQQ
>OHNDKLAL_00066
MTLAAGIALFLQLLLGAAWLAWISHLPFAAAANAAIWPFLPTTLAKLALVVALAPRLRAI
FAVYAGKINRGY
>OHNDKLAL_00070
MRYQQIILDVDDTLLDTEATIHDSLVQLFKSHGWEISDEFEKEFHAYNQGLWRRLEKGEL
TLNQLYEIMFPDIIKKYCGVEVDGMETADEFHSYFHTGHKLLPGVKETLRYAKRLGYSLA
VLSNGEQFGQEHRLELAGIRHYFDLVVTSQEAGVQKPNAEIFDYFFARSGYSPNQTVFFG
DGLSSDIMGAENYGFASIWFNHRHRQKTLSVHPLFEVDNYAQFQRILKKDFAPTALR
>OHNDKLAL_00073
MRLISWNIDSLNAALTGTSPRAEMTRGVLKNLHDLDPDVLALQETKLPASGPSKKHQAAL
ADLFPEYDFVWRSSMEPARKGYAGTMFLYKKGLEPVVTRPEIGAPEPMDFEGRILTLEFP
DFYVTQVYTPNAGNGLVRLGDRQEWDKCYRAYLEELDKKKPVLASGDFNAAYQEIDLKHP
ENNHHSAGFTDEERAGFGQLLAAGFTDTFRQIHGQVEGVYSWWAQRVRTAKANNSGWRID
YWLVSNRLADQVEKSEMIETGERADHCPILLEVKL
>OHNDKLAL_00074
MKRLEKGVIGLILVIFAGTVIMAVSSGGQKAESSSDAFDTSEYRKAVKSTDNHHFKNMKV
ELSGKKDSVLISKQTVKLLTPKGQELTHATVCEIGYDPDSDKVLIFASDKNYSRGFYPLG
NLKRNEPSPASLSADQDPLEFSFKD
>OHNDKLAL_00075
MRKVAVIGMGHVGATAAFILFTHGVADELVLLDKNETKCRAEWGDLRDTLGRNDFYVNVK
WGDWKELADADLIITAFGDVAASITTGDRFAEFPINTKNAVEVGQKIKDSGFKGVIINIS
NPCDVVTSILQKVTGLPKSQVFGTGTFLDTSRMQRVVGEKLGQDPRNVSGFNLGEHGSSQ
FTAWSTVWVNNRPAKDLFNEAEKEEMDRLSKDNAFMVGKGKGYTCYAVATCAVRLARAVF
SDAKFYGPTSCYVESLGTYIGYPSIVGKHGVEEVPVLDLPADEQAKLEASAKKLKDSLAS
LE
>OHNDKLAL_00076
MTLHGLEDTYELANGVKIPVIGFGTWQTPDGDVAQEAVETALNAGYRHIDTAAAYGNEAS
VGRAIKRSGVKRSDLFVTSKLWNGSHSYEGAKAAIDDSLLKLDTDYLDLYLIHWPNPVAI
RDHWAEGNAEAWRAMEEAVQAGKIRAIGVSNFRRHHLEALLKTAEIKPVINQICLNPNDL
QAEVTAANKEYGLLSEAYSPLGTGGLLGNETIKAVGAKYGKSSAQVLIRWSLQHNFLPIP
KSVHPDYIKANAEVFDFALTADDMAKLDGLQGIGQPVLDPDQAEF
>OHNDKLAL_00083
MTKIFAYAIREDEKPFLKEWEDAHKDVEVEYTDKLLTPETAALAKGADGVVVYQQLDYTA
ETLQALADNGITKMSLRNVGVDNIDMAKAKELGFQITNVPVYSPNAIAEHAAIQAARILR
QDKAMDEKVARHDLRWAPTIGREVRDQVVGVIGTGHIGQVFMQIMEGFGAKVIAYDIFRN
PELEKKGYYVDSLDDLYKQADVISLHVPDVPANVHMINDESIAKMKQDVVIVNVSRGPLV
DTDAVIRGLDSGKIFGYAMDVYEGEVGIFNEDWEGKEFPDARLADLIARPNVLVTPHTAF
YTTHAVRNMVVKAFDNNLELVEGKEAETPVKVG
>OHNDKLAL_00084
MFVGSEGTLGTIVEITVKLLPLPLGESLMGLAYFKNMHTLAEATKDLRMSGIYPAMLEAM
DSHTLQAVSEFRDNKEMAGRGAALIFRVDSISDEGKQIVKNIMDKYHVTDVQLATDPAEQ
DKIISVRQDMLPAIFTGRSAVMEDMAVPTSRMAELVDTIQAFSDKYPELEIFTAGHAGDG
NLHPTVTWSKDAKEMPESVNIVLHEMFTKALELGGTISGEHAVGMLKNQWNNVELGEDVD
WIQHQIKSLFDPMNLLNPKHKID
>OHNDKLAL_00086
MTVQKIIHDPLSLSQPAAKAAASDRQAAQDLLDTLLAHRESIDGLPPAAGLAANMIGVNK
AIIAVNAGFLPIVMLNPKIVKRSGHYLAEEGCLSLPGERPADRYEEITVKYQDMDLEEHE
QAFTGFVAETIQHEVDHCKGKLI
>OHNDKLAL_00087
MRRKKKHQRLIAATIALIVIIAAFFALRLTSYRQTAKSQTTTVTVGSIGPDVQVWQHIAK
SSQAKKLGLKIKVKAFTDGPSILRATSDGSINVSAFASWAYLEAYNKSKSNTGQQVALAT
TYLEPMRIYSSKYKKLSDLPKGATIALANNAANEARGLLLLQSAGLIKLKKNFDSASGNT
NDIVSNTKKFKFKLIDDTTGPRIIKSVDAVLIGNTIALAGNLNVLKDSLYHEKINQSTKN
NINVLATAKKNKNNAAYKKLGKLYHNKQIQKWIAKKYSGTKVEVNKPVSYLTD
>OHNDKLAL_00088
MAKVESFELDHTKVKAPYVRLITVEEGPKGDKISNFDLRLVQPNENAIPTGGLHTIEHLL
ASLLRDRLDGVIDCSPFGCRTGFHLITWGEHSTTEVAKALRDSLKAIRDDITWEDVPGTT
IESCGNYRDHSLFSAQEWCNDILKKGISDDPFDRHVVED
>OHNDKLAL_00098
MGWILLLLVIIICVGTYINFRNEKKKQSQLWAQRQKDSYVPPMPIIILETVDGASKLVVK
NDSSVYFTQYEKGKAPWPGGVENFSVYYDKDTKHLLILSLVQENDNIDFGEVDPEATEKF
LAIFQSVGGHLAQHYELLTLNKVDSSDLNLAVKSFPAKVYFYTEKSVTDGKKRLYFSPDP
TSTAYKLLGVAVSDGSNGEKSVELSLETFKGVKYSIYTTLSEAGVKDLQENFA
>OHNDKLAL_00099
MRIQQLLYLQKVVALGNMTEAAKELFIAQPTLSSAIKQLEKEMGITILIRGKKGVSLTED
GREFMQYAQQILDQVQLLERRYGDQSSAPKIFSVAAQHYAFAVDAFVQLLKEIGQSDYQA
SLKEMRTYEVIEDVANLHSEIGIVYLSRYNRQVMENSFQEKELSFTPLFKAHPHVFLYRN
HPLAGKKSISLADLLPYPKLSYDQGQHNSFYYWEETLADQHSPKSIIVSDRATLFNLEIG
LKGYTISSGIINADLNGDDIIARPLISDEYIEIGYLTNRLHQLSSIGQKYLGYLRESIEK
NAKR
>OHNDKLAL_00101
MDLYKHGARDIKLDDCTWGVLVNDSFWHAFDEGHLKREEILQLYKEINENALVDLPEDLR
ITTHICRGNYDSTWASEGGYGPAAPYVFKEKGVEAFYLEFDDDRSGDFAPLAEVPADKVV
VLGLVTSKKPELEDPEALKARIKEAGQYHPLATTALSIQCGFASTEEGNHLTDEEQWAKI
KLVIDTAKEVWPDAE
>OHNDKLAL_00103
MSRKVLLVGDGAVGSNFANDLLQTTRVDELVICDLNKDRAAGDCLDLEDMTYFTGQTKLR
AGDYSDAADADVVVITAGVPRKPGESRLDLIKKNEAILRSIVDPVVASGFSGIFVVSANP
VDILTTLTQKLSGFPKKRVIGTGTSLDSARLRVELAKRLQVPIESVNAWVLGEHGDSSFE
NFSSAVVNGKPLLDYPGMTEAALDEIEAHVREKGSEIIFKKGATYYGVAMMLAKIVTAIL
ENNDLALPLSAPLHGEYGIKDEIYLGTLAIINGQGISHVLELPLNDSELAKMRASAATIK
ATLDSLG
>OHNDKLAL_00104
MDNTSPMSTNQKWVLASMSSGFLLENMDVMFLSFSLSEIIAQMHISSTAGGWIGTFTNLG
MFFGGALFGLLGDRIGRVKTFSYTIFLFAIATGLTYFAHNITALYALRFLAGIGAGGEYG
VGIALIAENFQANQIGRASSVAAVGGQIGSIVASLLAAWIIPTYGWNTLFLFGVVPVVLT
YFVRRHVKESDEFLAAHKKVEETGEKISFGRLFETPRLALQTLGLMLMTIVQIAGYFGLM
NWLPSIVQKKQGLSVSGSSYWMIATIIGMSIGIMVFGTIMDKICPRWAFGIFLLGSAVVV
FAIVNVTSYWTMLLAGALTGFFSNGMFGGYGAVISQLYPTEIRSTANNLIMNTGRAIGGF
SSVIIGALMDHYNLYVVMGFLSALYIISFLVMISLPGLREIQTKKRAA
>OHNDKLAL_00108
MNIRHLRFFVELAKTEHMAKTAEKLGISQPSLSYAISSIEEELGVPLFEKEGRNIRLTNY
GKIYLEYVKSGLSDLDRGGEYIAELLDVNRGHIRVGFTMGQDLIPQLIYKFKQEKDTKDI
TFSFVQGTTDDLVDQLVNDNLDLVVSPAPDLPGLEDKVDISHLVDQEMLAVVPFSNPLAQ
KDSVSLADLAKYPMIYYSKSSRLRPLLDKMFAEAVVKPKIIMESMEDHTIIGFVHWGYGV
AIVPHLPQLDPRTVKLLHIDENLGVHPIFVVKKSDHFLTPAVTRFEQFIKSYCRKHYNNE
HKLV
>OHNDKLAL_00110
MIIGDKRLDVIHNIKQAANERNFTAKTEIGDPVMSSEEKLALVEGFWQKQDQTKTKFDGT
VGHELLQLLTKTISGSTKVNGLGKLKGLPKGGAIVTANHFNQVDALAVNRLAQKAHRRMD
IVIEDTNLMLPGFFSYIMNNMGSIPLTQSPNYLGREFIQHLNQAFNQNHWVLIFPEQEMW
WNYRKPRKPQRGAYYFAAKCNVPVISTFVEIQDLPKLEKQNEHFYQTRYTVHVLDVLYLD
PTKTASENASRLMEEDYKLKVQAYERVYKKKLDYDFTSWDIAGWRGE
>OHNDKLAL_00112
MNFLFCGDHNAERGVLIAVLSLLKAERGEEVHVYILTMRAKSKSRSFKPFSQHAADFIRS
LIVADNPNSSLELIDCTENFIKEPPTANMGTRFTPYAMLRLFADELPQIPDRILYLDDDV
IIRRPVDQFYTQDLTGTELVGVLDYFGRFFFHNQKKIFDYLNSGVLLLNMPEIKRTGLFK
RVRHLMQVKKMFLPDQTAINKLAKEKRIAPRKYNEQYALQDDTVIQHFTTSFRFFPYFRT
QTVKPWDVKRVHSVLNLHEYDDLLNEYLQLKDQL
>OHNDKLAL_00113
MSKKTYYYHSESEDLVSSAQQDFQLPDDYQFFREGAAWQFWNGLVRSLACAFAWLYSRLF
LLVKVKGKEKLRPFKKQGYFVYGNHTQMLGDPFNPMTIVNPYHYYALAAQANWGIPFLGK
YVIPAAGLPVGKNIKQSIRLLKEVKYAYEEKQAAIVIYPEAHLWPYYTKIRPFPATSFNF
PVSLKAPAFAMTTTYQPCRWRKRPKITVYIDGPFYPDEKLGKKAAQEKLHGEIAKSMQER
AKLSTCEYCSYVKIDSKN
>OHNDKLAL_00115
MPKKILVVDDEKPISDIIKFNLIKEGFDVETAYDGEEAVEKVEEYNPDLLILDLMLPKKD
GLEVAREVRQTHDMPIIMVTAKGGEIDKVLGLEMGADDYVTKPFSNRELVARVKANLRRR
DIVKKAVEVNQQKEKEQESNDIQIGNLLIKPDAYLVEKNGEKIELTHREFELLYYMAQHM
DQVMTREHLLQTVWGYDYFGDVRTVDVTVHRLREKIEDNPVRPKILVTRRGVGYFVKQQT
EE
>OHNDKLAL_00116
MDGLMKKDKKARKEKVKKEKTYLLKRAVSSIQTKIALIFMLLLLATIEIIGAYFTRQMEQ
TSINNFQTTIQLQSIVTDQLTTQLVKNGKSADRKMNQIITDYSNDAISEIQVVDSKNVIR
AVSNLSDKNRVGQLSNNGDIREVINSGQQKTQVTSDQKGSFMVQIVPLTSGTNIVGAVYV
RASMADVFNNLRNISMMFLTASLLAVVVAAIASMFISRAITRPIEELRQQAIQVADGDYS
TQVKIYSNDELGQLGAAFNTLSTKIERSNEQSESERRRLDSVLSHMTDGVIATDRHGNVS
IMNQMAQDFLDVKAEDAVKKPISQVLGLGEDYTSQDLISNQSDMQVTVNAGTDDEMILHA
SFTLIKRVTGFVSGAVCVLHDVTEQIKNEDEQRQFVSNVSHELRTPLTSVRAYIEALNEG
AWKDPEIAPQFLDVTQKETERMIRMVNDLLVLSRMDRGATKLEPEWVNFTDFVSHLLNRF
DMIVEHDQGEAQSDTKEYVIKRDLGNQALWVEIDTDQMMRVIDNIMNNAIKYSPDGGTIT
VRLTQNQNQILLSISDQGLGIPRKDLGKIFDRFYRADKARSRAQGGTGLGLAIAKEIVTA
HGGRIWADSREGHGSTFYIALPYEPMDEEDEWDEV
>OHNDKLAL_00117
MKFKFKFKFNDFLLHLATLAVILISIGLWVTVMTSDQRFSRISNESSSQSSASLSTHYRN
VQSFYAPGQTYVFQNGVRYQVHDAKRNLPLKFVQYLEKVKLGTIEKMSTTASDYEKLLAD
QNYIMFAYPDQINFTVLLGKKQANSSLQFNRVFVPVKSKTRYLYFGNDKGSRVYRVKIKS
GSFRQLAKYVKSAQDRQEVSFLHLKKLYVPFYAKEIKAKEYSYLISYQSSSYYASRLLGS
SYRKSVAKNGRTVYTAGYSKRLQIPKEGKSNDHQYLYQNYLTSQERTATQEMLESAAYVK
QLGLAEQDLRFFERSGKTVSYIKYIEGYPIFANDALAQTQVTMGTESVSVAFSSMNLQIP
IPYDGRVKTLPKTATLLKELNSIGIKESEIEKITIGYHIQDDKKRSDLITLVPTYFIKVG
GSWNSLAGWKKIKAENTDLLMEGASSSSSSYSSSSSSSNESSSEASSSASSSVSQAPASS
QEAYSSSRSQPAAESSSSSSSAVSASSANSKEGEK
>OHNDKLAL_00118
MDHRKIEWLFLILFCLVDIYLLIELWRAPVTLTSSTNSVTTSTSLKAEMKSDNITVPSLS
IKGDSGYYLATRSKSDLKEAAKKLSSDVFTSYAEGDKTLYATMKTAIPLERMTVGEFKND
SNYVPHGKQYVFAKNLSSNSSYVYVQKSQYGLVYSSLAQLVVNVRNKKITGYYQTYLTDL
SSVRELQATISPLRAVTNLYTTRELADNSRVMQVKLGYTKLTEVRGSVIFVPTWLVWIEN
KSSKSSCLKRVNAFSGQLLQNSTLDD
>OHNDKLAL_00119
MQFAVLSSGSAGNCSLLMTDQHKILMDAGLSGKKTKELLAKVGVAIEDLDMVFLSHDHGD
HSGGMGVLMRRYPQLNAFSNTVTWKYLEETGKIGCLPKDQINVIEPGQTKCYGDLEVTAF
ATSHDAAQPQYYVFSSGGKRLACLTDTGYVSEEVEYEIQDADAYLLEFNYDDLMLRSGPY
PWSLQQRVRSDHGHLSNEQAAETLARVISSKTKHVFMAHRSQQNNLNYLARDVAEEVLAA
RDADVASDLELHDTEPMTPSSLINL
>OHNDKLAL_00120
MSEEQDKQRNTRKKENNRLLTKAAIIGVVAGILGGGIAYGGLSAANLNSNTSSSTASSSS
SNTGENGSVTTSSSGTTKVNKSKTTSGTMTSAYKKVQNAVVSVLNYKYTSSSSSSSDIYS
MFGYGDSDSSDSSSSKKSLTLYSEGSGVIYTTANGKGYIVTNNHVISGAAKVKVILASGK
TIAAKVVGKDSTSDLAVLSIDSKYVTQTASFGDSRSLQSGQTVIAIGSPEGSEYASTVTQ
GIISSPSRTITYNSNQMTVIQTDAAINSGNSGGPLVNSDGQVIGINSMKLSSSSSGDSVE
GMGFAIPSNEVVTIVNQLVKKGKITRPQLGIKVAAIADLNSYYKKQLGISTSLKKGLYVA
SVTSGSAAASAGIKKGDVITAADGKTVNDVATLHSILYSHNVGDKVKITVNRNGKTMTFT
VTLQASN
>OHNDKLAL_00121
MNIKIVCVGKLKEKYFKDGIAEYQKRLSRFAKVEIVQVPDEKAPESLSPAQMEEVKKREG
ERILSKIKDKEYVYVLAIKGKERASEEFAKELKNLGTYGHSDITFVIGGSLGTSDAVNKR
ANDLFSFGKLTMPHQLMRLVLIEQIYRAFMINSGSPYHK
>OHNDKLAL_00126
MKKLDATTLTADQQKFFNDALAFVASVDKDGNPQVGPKGSLTALDDKHLVWSEVTSSHLW
ENIKNGSKVAVVVADVPSHTSVRVVGSVTIHEGDDFAKEYAAKVGKPETAPAVVVEVEEI
FA
>OHNDKLAL_00130
MTKSKMNPSLKFLLILIISLELSFKVSLFSNVIVIVLSLAYLLYRRIKPKTLGGMLLATG
LAAITVFSSGYIFSDHLDLWYALDISSRAFVYTFATACLTISTTAEEMARSLEQNLHLPS
KFAYGTLAALNIIPRMQAAVKQIRVAGMMRGVYLSFWSPVLYFKAILVALNSADNLAQGM
ESHGYREGAPRSVIVEVPLTNKDWLLFIIAVLLLNLGAFLLP
>OHNDKLAL_00131
MQAELTIDHLTFSYGDREVIRDLSLTLPAGTFSLLIGPTGCGKSTLLKIMAGLYPKYGGQ
LTSGQVSLGGRSQAMMFQEAGEQFTMATPREEIIFAMENLGKSKTEFADRLKLASEFAEI
DSLLDQKIVTMSGGEKQRVALAVLVAMDVDLFLLDEPFASVDPAARRFLIGRLAKLKEQG
KTIIITDHLFDDYQGKVDGVYRFKGEQVDLLTKDEQALLLATEPIGLHFPLPENEPAAFV
MKNFAIKQGRPLLEQKELSIPKGKVTLITGPNGSGKSSLFKAMTKLLDYQGSLTWEGKEV
AKLKERTYFQHVAQIFQNASDQFMAITVKEELALSQKHASPYFTPEVLDQALADLDLADH
MDQVVYSLSGGQKKKLEILLMLLSGQEVLLIDEPLSGLDQKSIEQVVQLLQKCQEKSGQT
ILLISHHFYGISTWCDYHLRLAGRELAFVQD
>OHNDKLAL_00145
MKKKNLLMTTLATLSASGAILTTGASALADSYTVVKNDTLWGLSKKYGVSVSDLKKANGV
SGHLIYVGQKLQIPTKSTKATKTAKTSTSTSTVDTTSTTHTVVKGDTLWSLAKKYGVSVS
ALMKANNLSSSTILIGQSLNLRAGMTTYGVNGVTTGSSSTAASANTASSTSTTASSQAPK
DKKTATKAKSTTTNTSSNSNTSTSANTQSQSTASNSSASTTTNTNTVASNANTTSSTNTA
ASSSQAVSQAPTASTSTATTTASASASAITSYALTFLGVPYVWGGTTPSGFDCSGLVQYV
YSHFGINLGRTTYTQQYAGTKISVASAQAGDLYFWGSYGSAYHVAIALGGGQYVMAPAPG
QNVMTGSVSSYTPSFAVRVLG
>OHNDKLAL_00147
MADYKDNEIILNVQHLQKAYGEHQVLKDISFEVHKGKVMTVIGPSGGGKSTMLRCINLLE
DPTGGEILFHDQNILDENYNIPRYRSKVGMVFQQFELFENKNVLQNCMIGQELVLKRSKA
ESKKIALENLKTVGMDPYIDAKPRQLSGGQKQRVAIARAISMNPEILLFDEPTSALDPEM
VGEVLETMKKLAKTGLTMIVVTHEMAFSKEVSDQVLFMSDGYVAEQGSPDEIFNHPQSEK
TQKFLANFRGPQI
>OHNDKLAL_00148
MKKHSSWISALMAAVLTLVLAVSWSQPAQASGTLKIGMEANYAPYNWTQTTSANGAVKID
GTSSYANGYDVKIAKIIAKKLGKKVIVEKTQWDGLLPALTSGKIDLIIAGMSPTAERRKA
INFTSPYRTTNFVVIVNKQSKYAKAKYLTNFKGAKLTAQQGTLHYDLIKQLPGAKREPAS
KDFAAMRESLEAGTIDGYVAEDTELTSFQMVDSNITGVNLSKMKGFKVSSSDAEVSIGVK
KGNDQLLSQVNKVLAGISTSERNKLMKEAVQQQPQTSTKKENWLVSMLKNYGQMILEGIG
MTLLISLVSTIAGFFIGLLVSIVRTIPEPKNKFKKGLLAFCKWLLSVYVEIFRGTPMMVQ
AAVIYYGIAQFWHINLNRTVAALIIVSINTGAYLAEVIRGGIISTPKGQFEAASALGMTH
NQRMWNIILPQAIRNCLPSITNEFIVNIKDTSVLSIISVSELFFVGSTIASQSFQFFQTY
LVISVIYLFLTFTITRIFNLIEKHIEGPENYNMMANQVQVGKQEGDK
>OHNDKLAL_00150
MDYRNFFTGRPTSEICRDLIGLPFYYQAGGEKIGGYIVESEAYLGIYDRAAHSYGGRRSH
ANEGLWRAGGTIYIYSQRQYVFFDIACQEEGNPQGVLIRAIEPVWGLDQMLKNRGGKDGV
LLTNGPAKLMQAMGIKSRNWDLAPLADSPFVIDLTEKKPAKEIVASPRIGIVQADPAWAQ
APLRYYVAGNPYVSGMKKRDWADDHGWL
>OHNDKLAL_00151
MSTIKTVRIYAKEQPAGYRILVDRLWPRGIKKEAANLDEWEKELAPSRDLRTWFKHDPAR
YPDFRQDYLEELADNPEWPPFVEHLQELLQKGDVLFLYGAKDEEHNQAVVLKEAAKEALA
KLP
>OHNDKLAL_00152
MDQAKLAEFKADLKKAKHPVFLTGAGVSTHSGIPDYRSKTGIYNGVSEPPEVILSEETLY
DRPQLFYDFVMQNMYFPDAKPNLIHEKIAAICNEKGALVTQNIDTLDRQAGNQHVTEFHG
NLYDIYCSKCKQKVSYEDYAKGYKHECGGIIRPGIVLYGEGINPANVNQSILEMRQSDLV
VIVGTSFVVYPFAGLLDYAAKDAKIWAVNLTEIPAQGIKQLTGDALEVFKEV
>OHNDKLAL_00153
MDTLFYLVADTLLAAYAGYSWYSQATVILRARWRMTAVVMPILLVWLGASWGYLELGTPG
FIVFLALFILTGILEATSGFADKRVILSGYFRRTLKYSEISQVILTAAPPEVGDLSIAAL
ETSRHQIYYLRFNKQVSDVVSFLMQRLERGVNIDVRKMG
>OHNDKLAL_00154
MTAISWIDIWHIIFFANAILALWTVFHRKRPVAASWAWLIVLIILPVVGFIIYGFVGRGI
SQEKLFAINRQKHIGLSNVQKMITEAPAKIDQSDTSPSAHILIKYLDKDQESPITKNNKL
KLYTDGHDKFRDLFADIRQAKSSINVEYYTIYNDAIGNEFLKLLIQKAREGVQVRVLYDA
WGSFGASKSWFNQLTEAGGDVLPFITSRNMISRNRINYHLHRKIVVIDGVTSWTGGFNVG
DQYLGRKKKFGYWRDTHLRLVGSASLLLQERFVMDWNASAVKEEELISFDEKLFPDLDEN
DISKGDMAVQVVSDGPDNDEPYMRNGLVRLMMLARKRVWIQTPYLIPDEAMIAAWQILAS
SGVDLRIMIPCMPDHPFIYRATQWYANQLVKIGVKVYTYNNGFMHAKTIIVDDKYATVGS
VNQDYRSYDLNFEDNVFVYDRAFNKEMSDQFEKDMEQSTLLTPEMIKKQSRWLRSLQNFS
RLLSPIL
>OHNDKLAL_00155
MLFFNSKKYAEETEKKRGKNPDPRDHSLAMMFFLGILATFPPFRIFLKLRGKRVSDLAEN
QASGSDQVPIIYVHGFRGGDYTTRMMVEDALKQKGDARFLKVEADLTGRIKLTGCYTGDK
QPIIQLTFKDRIAGYQAINYYLSFILPFLSKKYVFTRYSAVAHSLGSPCVVATEMRYAKR
KNFPHLASCALIAGPFNGVMYLGDIPNVNRLTESGRPSMMTPHYSYMLRHRRDFSPSIRV
LNIYGNVLDTTNSDRFISVVSAKSIRYILAPDAVYYQEVEVLGDNAEHSQMHDEPFVIGI
LNRFLGLDKIKKGL
>OHNDKLAL_00156
MKVYVVKKGYRPGIYHSWPEAEEQVKGFPGAEYKSFSNIMEALDYQQMDPEDALKALQGA
EDKLQAAIAKVRQGGSKKKQAESQKEFAASSKYAAHIFTDGGCRNNGTHKGGHVQADDKA
AWAYLIEYGGQKLSASGGRFGATNNEMEMTAFLESLKKLEELGLNDQPLLFSLDSQYVIK
AVSDNDQGPAWIKGWQRRGWKKADGSPVANRELWQEIAKEMAKFAQPEFEWVKGHANSAG
NNFVDGLLNKYMDQM
>OHNDKLAL_00157
MNTKIKKIITACALFLGLGLTAGRVSAAEDTTPVITLGTSLTASQKQGTLDVLKGALSDS
SSYNTLTVTGSDLVTYLNPSGSSFTSSSGVWSSAAIEKTSSGSGINVRILNYNGQNNITT
ITANQYRNAAVTAGITDANIYVTSAIPIDGSGALAGIYKAYAKSGEKLNQKQITAAQNEL
NTLSGITKENKGKDGYSDAQLNNAVAGAKKEMAQKGSNITKNQIITIVNNQIENNNLTNV
ITNEQKQQIVNILVEIRDSGALNSSSFKQQASQAMSAIQKSAKGIFAKLNTSENRNALQK
LWDAIVNFFTSLFSSLSK
>OHNDKLAL_00159
MIIKVNGVDLYYQKLGQGQPLILLHGHHLDGGMYSKVIAPLSLYYTVYTLDMRGHGLSGG
DGAEHYQTEVEDLAVFIKELGLEQPYVFGYDSGGLVTLMLASQQPDILGKAVVAGVFIDG
RGIHKYHYLTEGVRRFLRFDRDSRVELTESYMEPESLEQIKIPVLCVVGENDWVKVEHVR
WYSSLIPNGRLALMPRQTHDSYVVDSLKILDLIKDFCKE
>OHNDKLAL_00160
MMTSITKEEIHKLLNPMKVIGLGGNPQLNEKVASTLGVPLIETTVHHFSDGEIQVNVAES
VRGCDVFVIQSIQDPVNENFMELEIVLDALHRASAHTVNCVIPYLAYSRSDTKTRSREPI
TAKLIANLLQLTGIDRVLTIDLHASQIQGFYNVPVDHLHAISLLAQYFLDNGIAAKDDDD
VVVVSPDHSGTKLARVFGQYFNAPIAIVDQRGARYDDSVHDMIGDVKGKKCIIVDDLIDT
GTRLASSTRSVFAAGATKVYVAATHALLSQDAIKILNGLPLEQIVVTDTIKHEKYPDRMV
RISVDRLLAKGIDHIYNDRSIHDIFDEQNRFTKD
>OHNDKLAL_00161
MARRKNMQRRREILDNTFRLIRANGFDDVSLQMIAENSGISKSLLQSYYPHKARLMTDIV
RNFFNTMWDQVEINYHAPKKNPFTRVDALIYTIATLGMTDKGLDRVITEAVTDQTSLDNW
SRMLDEWMKSHNAFSEYSNYQEIRTGIAFIITGVGRLYRDRGKHGLNAEQMADYSTSSLM
YGFLHADPAEIDVVLEEGHRIIDDINIGEVHHAIDTMFDEGKVIYS
>OHNDKLAL_00162
MAESSGTHRRRNNYEIVDNALEYKRPLAFIAFLLLSLLLATGTFLNPAFMKETIKTDSNT
VVISQQVNSHFNRLATIVNGSSDEKNLISDDQAREVADLIIDYKYGWHFIHTSNLDLAKD
IKAVILKKEQTDTDQVTAIRKKLKKQSDSSVYIVSNAFDLATVMLEANLITIIRIVNLLV
IPLCLVAVVSILREAFASHTKRAVVHDMTAGLMWTAFWFILVYGLLAMVPIFMDTSVITV
ADLGYWLEIASGVFLDFVIAGVILYVVSAIPWQATSR
>OHNDKLAL_00163
MHQHDELNCISHVQFFKSLPLDLRQDLVHISTHQQFFKKGSLIHAPGDGRLSVMSLDSGR
AKVYSLSPDGHEQVLSLMQEGDINGEENLFDTENDDLFIEALEDSTVCSINYFDFQDLLL
KSPELSLYLLNEFGKRLVSAQKNAMRRNSLEAGPRLYASLKDYADEAGSATFTLPLKKKD
LASLLGITPETLSREFSKLKKDGYIAAKGKQITILK
>OHNDKLAL_00164
MKMRHKPVLLLLPAILLAVGPTAVQAAEFTPQEQAEVLRFQREYQALSKTVYPQQNIYAS
KPSLKKKFKAGSLKSSYINEQVAYINYYRDLFGLTAVKTSSQGNKNAQTTAAVMAAINAN
PFVNQHGLPNEKQPSYISKKNWLLAQDVSNSANLNFNASPQTAGDVVTDLLTDRYNLSGS
DTDHRAWLLSTRLSKISVGAAYGTNGYRYSVNQVLNVGDSARTASREMVAYPNAGVFPLE
LLNGQNIAWSLYFSNKVVTSTPKITVTDDDTGKTVTASQVANYSAYGFGNFQTVITYYPS
KLQLTAGHKYTVRAGNLATYSFKLFKQSSSQTYSSKVSSSSTQSKNKVSQKDLQNKGLAK
YLYKVGKNISTVKSKKITNAKAVKTTSKTKKTSKKSSKKSSKKSAKKSSKKSRKKSSKKA
KAKSKKTSKKAAKKSNKKSSKKK
>OHNDKLAL_00165
MTKKTQVGLIFGGNSSEYEVSITSAGNIYKAIDKDKFDVHPIWITNSGYVASEADSYKVL
EEPGYMVEKNDKTANLSNLIELASRPELDVLFPIVHGNLGEDGVLQGLFRLIDKPFVGVD
VLAAAVTMDKEFTKILAQRAGVPVAKWVSIKRYEYEDAKNQKLSYDWVSGQLGTSNLFVK
PSNQGSSVGITHVTDDSNYAEALAEAFKYDDKVLVEEGIVGTEVETAVLGNDHPVVSGVG
QIINADNTWYSYENKYSTESTTTLQIPAQIPAETAEKVQENALKIYQITECSGMARVDSM
LRESDGEVIFNELNALPGFTNISMYPKLFEEAGISYPDLITRLIRLAEERYAHKKTLLHK
HD
>OHNDKLAL_00166
MSEKSEQMKTSEAAQALGVSENTLRKYSQAVEKAASPAYFPRVKNTRRYRPEDLTVLKQM
QDLVKAGQKIDQAAQELFAGEKEEAPVKTAREDQLEAALAAKDQEIAELKEQLAQLTAAK
AAEKPEASLEPAADVLDLPDFDDGFLEDEPVTPEQKRAHVVADMAKSDQEVHKELLSRAQ
GNAAKGAPTYRTLADMQLAPKKTPWWKKIFK
>OHNDKLAL_00167
METKKQRILAALVLLALGLGLAALTYFKTTGYKNPVAVITDTKIKDRLLKKETDIYGNKD
EERRQYLHVQVLIGKYKGQTFETVNTYYPSQLVTQKYRAGERVFVTVTDGSLALVSPKRD
WILVMTLAITLALMVAVVGRRSWHLIVSMAISWILFYCLILWDVAVNGAGIIWMFSLADI
VFSFFSLAIVQGVNKKMLVTWLATLLGVFVSFALCYAVIKLTGETYLNYEMGDYATQDTR
GIFMAQALLGVLGAVMDEATDIVSSLYELIQHKPEITVKELLASGRTMGQEIMGPLINVL
VLIFISEALPETILYFRDNNTIATTFNFTMSLGATQSAVSAIGIVLTIVFASLCSLLFLK
KPQKGGKQE
>OHNDKLAL_00168
MSSLGALIIVLAILMTIIGGETGIRSFFSVLINSLLLVLVAMLISWGLSIPIITAIFVPL
KLVTIIFLGTHDYTVAKNSFYASLIVLSLVSVLILGIQYLAQAAGLGPEAGEILLGHSQM
PGISYGQIAVTVAIFSALGAVAEAAVSMSSGILELKKAKPDITEEQLMKSGAAIGYDVLG
TAMNTIIYGMFGSFLSLFLWYYRLHYSFSEVINDKLFVNEALIIMYSLLGVLLTVPLATF
LLAKGMSRQSEAKNGNEKTRDQEL
>OHNDKLAL_00169
METKKLEIKNFNGRTYQLQTYTVKSSHAPLNKLRPLAIVVPGGSFTHLSVKEGEPVALAY
VSRGFNACVVSYNLLQDEGMIYPDAGLDVLSTVNYYRVRAAEYQIDPNKIMTIGFSAGGH
IVSAANYLADEAEYQERYGYEGDQVRPNATILGYPLTDVHKVAFEIGGRADGALPPDPKL
VDTALGVSPKTPPTFIFQSWNDPICLPTNAMAYEEALFKNKVKCEAHMFDIGYHGYSLAT
PELSTEDIFWQGNPHTARWFNLSLEWLDHLFSGINYDENKYKLTQLYQ
>OHNDKLAL_00170
MIYQIYPKSFQDTNGDGVGDLRGIIKRLDYLQDLGIDAIWLYPVYKSPGVDNGYDIADYE
AIAPQYGTMADMEELISEAKKRGIRIVMDLVVNHTSDQHPWFIEARKNPSSPEHDYYVWA
DKANELKSAFSGSAWEYDGQVGQYYLHLFAKEQPDLNWKNPALRQKVYDLMNF
>OHNDKLAL_00171
MAYAVPQFVSLLLIAQFLDAQGPLNTLLQNWGWISGPLHFIDNEAAPWVARLTVIIVNMW
IGIPVSMAIIQNLPQDQIEAARIYGANVFQIFHNITFPQILFVMGPSLIQQFIGNINNFN
VIFLLTGGKPMNNDYNGAGSTDLLVNWLYNLTFGQQQRYNASAVLGILIFILSATISLIA
YRHTTAFKEG
>OHNDKLAL_00172
MSMIALYYILKGLNMLNLGGLILVYVGGAGLGFYVAKGFFDTIPRSLDEAAELDGSTKWQ
VFTKIGLPLSKPMIVYTALTTFMAPWVDFIFSGIILSTSGDPKTYTIAYGLYNMLSSSKG
SATTYFAQFVAGCVITAIPITILFVIMQKFYVSGITAGADNG
>OHNDKLAL_00173
MTADLQNSRHQLGKLVGVNKRENYYELHYATGEIARVYLIANGIFRYWLDPSQEFAETND
MLVKGIEPDPQCFARATAHATSDMFIITTGSCKLIFQQKTGSFSIFDESVHRPRMVQASA
LELSGKHSIEILKQGQNEYYYGGGVQNGHFSHKGEKITIKTDGITGADGVLAAVPFFWTN
AGFAELRNTTATGHYDFGRQNSQLTILSHRTPVFDSYYIIGNSPQELLSSFYYLTGKPFM
LPSYALSFGHLGNFLDGSWQEADGKGHEAVRFEDNRYYSRKTENSGRLPSLNGEQDYQFS
ARAMLDRYQRWGFPLSWIIPNYESQTAAKPDDFAAFASYAQSRNCHPGFWSEKGQPLAHH
SEFAAVDDPSSDLTAVNSDLAKENPKAKPLTLVRDSLLPYQSQAALAFGDVSGDWSSIKT
QISTLLGAGLSGLPFIGAAAGGKHGQENAQVAVRDLEWKTFTPLFFAIDDQSPLSKTPFA
FNNKVSRIMKAYLGLREQLKPYLYALSRQAQDGLPLVRPLLMSFPHEQVGYGRDFADEFM
LGDQLLVAPIVNGKSDNRGLSVRDRIYLPDKQTVWIDLFTGDRLMGGRVYNRRKYPLWQL
PVFVRGGSIFDLGSRRFVLYPQGDATISTYSDNDQSDYKHNSAQTVIRTHVANSKLRVII
EPTTGYYPNMAIKEQTFLYIYCDQHPDEIQLRAGDEEVVTLTEYGTPETLQRAKEGFYYD
NKFCWPEGFKDLGATPRPALIIKLQERDIKQEKLEILVNNFRFANEQLVHQITDAALPLP
GKVEVDLDKISAHSLTVKWAQRTPSVQIELNGLLYTGISGNIFTFTDLAANTGYRLRLRY
EAGYKVSEWSDLLQVKTKRDPRDFIISNVKVTSNQESASGHQLKNLLDRRMATDWQSTGK
PSEDQPLTLTFSFPDQTELNKLIYVPRASSRDGRPLRMRVEISTDGENFTSYGTDYQFKS
DCKNKVIGLRGVSAKAVRLSILETTGDYATASGIDFYRPLK
>OHNDKLAL_00174
MRYYIHADQFYLPNGREKGGYLEIVDGKFGAYLPEGSQVPDAVDYTGFSVAPGYVDTHIH
GSVKEDVMKSDWEGINRLSEALLSAGVTSWLPTTVTASSEQLAEVCRMLAAHQGEESGAK
IQGIHFEGPFFTEEHAGAENPKYMMDPSPAELDKWLEASKGMLKKISLAPERPGTPAFVS
YAVSRGVKVALGHSSASYDQTKAAAQAGATIFTHTFNGMPDFSHNRPNIANAAMTLENMD
NELIADGHHVTLAPSRPCWRLKARSISF
>OHNDKLAL_00176
MPKKTIYFGAGWFTDRQNKAYKEAMEALKENPTVDLENSYVPLDNQYKGIRVDEHPEYLH
DKVWATATYNNDLNGIKTNDVMLGVYIPDEEDVGLGMELGYALSQGKYVLLVIPDEDYGK
PINLMSWGVSDNVIKMSQLKDFNFNKLRFDFYEGAVY
>OHNDKLAL_00177
MTEELLKAESCFVLRAEDRADMFAQVYKKQMEQGLVAAGFLDQVVDREEDFPTGLASCNL
APDLPNLAFPHTEGCFVKEQRVVPIKLLAPVSFKSMVDPSRELPVGFCFMLLDQKADGQA
ELLARTMTFLSQAEPAALSRIFAQTDPAGLYSALREEGF
>OHNDKLAL_00178
MTSLKQQLLDVKGGRNFRELGGYQTVSGKKIKMHKLIRSGHLADLLKEDQEYLRRYGLKY
DIDLRTSFERNKQPDRKISGVEYFADPVFDEDLTNSTMSISDMARESQDPGWGYQRMLWA
YKNMATGKNANKAYQHLFEVLLANEKDSESVLFHCTAGKDRTGFGAILILTALGVPMKTI
EKDYLFTNEVIKDFVSQLLAKEKAAGADDSLLATFRDLQTVQPAYFKYLLDVINRDYGSI
NAYLHQQIGLSNADLLDLRTIYLEK
>OHNDKLAL_00179
MTEEKIKILVPVDGSESAERAFDKAVKIAANNGYHADVLNVIDTRQFMGEMQDTLISGDT
IYQMTQDSEEYLKSLKQWAHDNLAFDDIDYHIRYGSPKRIISYDFVKDHGNNLIVMGATG
LNAVERMLMGSVTEYVNQHAMADVLIVRTDVNNMPAK
>OHNDKLAL_00180
MKKFKKALFGALTVAAAVLATACSSSKSSSSSKGYTPSKSHPLTIQFVPSQAASTLEAKA
KPLEKILSKKLGVPVKISMSTDYNTVVEAMKSKKVDVGFLPPDGYVMAHKQKAADVLLQA
LRYGIKQPGGKETNKLVKAYRSEILVKKGSKIKSWKDLKGKKIAVQNATSSAGYIFPIAE
LKEKGLDLTKKGNANLVTVTGHDQAVLDVLNGDVDAAFTFEDARNAVLADQPNIMKKVVP
IYFTKSIPNDTISVRSDMSSSFRKKLSKAFESLRKDKKSLKIIESIYRHEGYTPSKDSDF
NIVRKYDKMAATK
>OHNDKLAL_00181
MAEQPMIEMKNVTKVYDNGTVGLKNINLKINKGEFVVIVGLSGAGKSTLLRAINRLHDIS
EGDILIAGESITKTKGKNLRLMRRKIGMIFQSFNLVKRSSVLRNVSAGRLAYYPTWKTTF
NLFTDEDKQRAYEALQSVGMAEKVYSRADELSGGQQQRVAIARVLTQRPEIILADEPTAS
LDPKTSRQVMEDLKMLNEKFDMTVVANLHSIELAKEFGHRVIGVRAGEIVYDGKMEDTPQ
SVFDNIYNGGKGKEED
>OHNDKLAL_00182
MSATDRDMLKLPKKKFKMWNWVWVILMVLGLVLSVNNTQTSLPEFFANFDQFAEIFVQMA
QPDWSYAGTAIPYLVETIKMAIISTVIGSLLAFVYSLLIARNIVHNRAITGVLRLIMNII
RTIPDLLLASIFVAVVGIGPVAGILALTVFTFGVVVKLLYEAIETIDPGPSEAIKAVGGN
GMNNIMFAVMPQILPYFISYALYAFEINVRASTILGYIGAGGIGLQLKNTLDMFNYNQTG
MIILVVFLVVLVIDFVSTKAREALMR
>OHNDKLAL_00183
MDTTMKKLPPKPVTAKSRAIKWGGWIISIAIIIWSCTGIGFGGIKPTAVQITGAIFNGLF
HPDWSYVYNGSGEDLVSQLWQTLCIAFLGTFISAIISVPFAFWAANTRHKKFWVSESGKI
VLTFIRSFPEIVLALMFIKAVGPGAPAGALALGLHSVGMLAMLFSEAIESLDDGPAEAIT
AAGGSKFNVAVFATMPDLMPAIVSNTLYRFDVSVRSASVLGLVGAGGIGYPLIIALNYRQ
WSRVGIILLGIIVMVVVIDWISGAIRKKLV
>OHNDKLAL_00184
MRSKKLLASSTVILASAATLAACGSNSSQSSAKKQTLTWMNTAEIATLDASKATDQASVE
QINNVEEGLYLLGKNAKVQNALATSTKNSADSKTWTFTLRKNAKWSNGDPVTAQDFVYSW
RRTIDPKTASEYAYLFSGIKNADAIVAGKKKPATLGIKADGKYKLTVTLEKRIPYFKLLM
AFPLFFPQNQKFIEKMGSKYATASKYMIYNGPYKQVGWTGSNLSWKLVKNGKYWDKKNVK
LDTVKFSVQKTPATDYNLYQSGKLDAAFLDAQATKSLKGKTGYTQRKMSTTQYLAYNLKK
HPEFKNKNLRLAISMAINRKELASTLGGAATPATTFDPEGMTTVNGKDYTDTVKNAATEK
AATYNVKEAKKLYKQALKETGKKKISFTLLGDDDDTAKKASEFVQSQLEDNLGIDVQVQS
IPKKTRMNKMMSGNFDVVSTRWNADFADPISFLDLQTTGASYNYGKWSNKTYDKYVAASK
TTGSTSTRFKELAKAEQILLEEQGVTPLYHPVEAWMVKPSVKGVIYNGAGANYSFKYAYL
K
>OHNDKLAL_00185
MEKLTTMELADELAEAQDKILNGEAKLDTGRVYRAIDDLGVLNDPISNYFDRTEDEYYET
ESDHYLALTNLTGKLGDLHDRVLTNHVDGFVDKDEINLTYNHENAYVEDNYVPRTDLHVL
VYGLKVIGAVEAIAAADLRNVLSKDAVLSLGLAAHALAENL
>OHNDKLAL_00186
MDLFKYTKGIIDKAVGAFKLHAVQKNAGELLDPMQKYLTVGEYHVDARDATPDGRPFTLT
VYQDDQGILHQALSPESTDSLAAEYDRKFVPELNRFKAFRNRETGRRYVVEDYLARFVSD
VKKEIREGDDSVNIGVITDTHFKNVDSLDFYGWNGLMHVKEFSYLDQLDILDLKCHLGDW
IDGSDAGLISESELMKLRDSFKSSKVPYLMIKGNHDENDKFDEHHDLKASFPEREFEKIM
WPEMYRQRELGYVSRQHGVAWFDQGHVRVISLNTSDIPYILDEKGQKKYDVKLTLGVRED
QVQELIEILQQSSGKQVILLSHANPINRKGGNALKYNGRSLHELLVAFNQKEKGRMHSSK
DVPAEFRLSNDFDFTKVKDARIIAYFCGHRHVEDQYRINGIQYVLFNCSALMGPNHQLTT
KYNKNLNRKMDHQNEFAGYVVNVDLFRRRIKVFGYGAATRRRIFFI
>OHNDKLAL_00187
MCGIVAFYDPEINDKQAAIGKMMATIQHRGPNSDGMYTNDKVALGFRRLSIIDLRGGSQP
IYNEDRSRAIIFNGEIYNFKPLREELIKAGHTFSTKADTEVILHGYEEWGMDGILKRVRG
MFAFIIWDDNTQTMYGARDFFGIKPMYYQDVDGHLLVGSELKSFLAFPHFKKELNTEAVK
PYLMNQYNDLKETFFKGVYRFQPGHWFEYKDGKMKTHQYWDAEYKDNNLSFEETVKKINE
DLKETVDLYRNADVKVGAFLSEGVDSSFLTALLDPDEVFSIGFDDNTYDEASKAKALADI
NGWHFYADKVYSEEAMRDFPEMQYHMDEPDANPSIIPLWYLCKLARKHVTVALSGEGADE
LFAGYVNYGMHTHNNVIKVFTDKLKKLPKGKRVKLAHKIKKMPNFPGKVHLYTNLAEPSE
FYVGQSVIYDMDYPTIFTSKDANAVLQPSYRNKLTVNGNYQEDFKKVKDLDNVKQMQYID
LHHFMLNDIEQKADKISMAHSLELRVPYLDVKIAKLANSIPSKYLVNKYDTKYALRKASE
QVLPDEWAKRPKLGFPTPIKQWLQEERFYKQVRDLFSEDFVNDIFEQKKILDLLDENYNG
DGSHRRQIWVIYTFLVWYKLFFVDYEETVRKYQRVQPEVASLIAQGKLL
>OHNDKLAL_00188
MAKFTPILLGSDINVYGMARSFNEAYGIKVQAWAATQLAATRYSKIVDVEVHPGFSEDPG
FMEVMQEKIKEYQNHEEPVILIACGDGYAELLAKHKQELEGTFVVPYIDYQLLEKLISKE
GFYEVCEEYGLPYPKTKIIKLADYQDGSYADVPFAFPVALKPEDPVSWLDVQFEGRKKAF
VIKDLAEFKDIVGKIYTNGYKEDLILQDFIPGDDSNMRVLNAYVDKNHQVKMMCLGHPLL
EDPTPQSIGNYMAILPAYDEKLYETVQTFLEKINYVGMANFDIKYDARDGQYKFFEINLR
QGRSSFYVTLNGYNLAKWYVDDYAEDSLAGQETVYANKLESSHMLWLGVPEKIFKEYAVD
NEAKQAALKLIDAGQVGTTVFYDQDSSFKRWLLMKYMFHNYYKRFKTYFQVNKGQYFDK
>OHNDKLAL_00189
MLKPAAETVSLNFANAPKKFIKRDGAPFKFEQFKLEMVLDELGLEDSEIKAAVLSKVYAK
LASYTVDAVQVHAAFRASLNELGYLNEAKEYEAKRQEDEADWRAETDTKQRLAKLVDKDP
SIVHENANKDSDVFATQRDLTAGTVGKTVGLTLMPQHIAKAHLRGDIHWHDLDYTPLSPM
SNCCLIDFDYMLNHGFKIGNAFVEVPNSIRVATSQVAQIITSVASSQYGGCSFDRCDEVL
APFAEKDYKKHLEEGREFIDDEDKVKAFAKKRTQKDIYDAMQSLEYEINTMFSSQGQTPF
TTLGFGLGTNWIEREIQKDILQVRIEGLGREHRTAIFPKLVFSLKKGFNLHPGDPNYDIK
KLALECATKRMYPDVLSYDKIIDITGSFKAPMGCRSFLQGWKDEQGREVNSGRMNLGVVT
LNLPRIAMESQGDMDRFWEIFNDRLELGRQACEYKAKRVTEAKPVNAPTLYEYGAFGQGV
GDDGDVNDFFKNGRATVSLGYIGLYEVGTVFYGPDWEKDPEAKAFTLEVVKKMHDACAKW
EKEDPNHYHYSVYSTPSESLTDRFCRLDTEKFGKVKDITDKEYYTNSFHYDVRKHPTPFE
KLDFEKDYPYYAAGGFIHYCEYPNLKQNPAALEAVWDWAYDRVGYLGTNTPIDKCYECGF
AGEFKSTAKGFECPQCGNHNPETCDCVKRTCGYLGNPLKRPMVHGRHEEIVHRAKHMSLG
MVSEEASLEKQKNSQY
>OHNDKLAL_00190
MPEKDKNQQEGPDVRDNLIRISVGGETVFVDANQYKAKNAGQTAKPRNMKRQPKNPKPGE
WISEDYSKHKIADYKPFNFVDGEGVRCSLYVSGCLFDCPGCYNLAAQNFNYGRPYTQELE
DQIIADIGQSYVQGLTLLGGEPFLNTWVCNRIIDRVRAEYGHSKDIWSWSGYTWEELLRE
TPDKVEMLKKLDILVDGRFMDNLKDLTLQFRGSSNQRIIDVQKSLKTPDLHPVIWDKLQR
>OHNDKLAL_00191
MVNQVIGQLQTVIDPELLVNVVDLGLIYGVDIDDEGNCLVTMTLTTAGCPLNDYLNREIR
QAVSQLAAIRGRTV
>OHNDKLAL_00192
MNLFSIHMPKSVSKVKAIVDDLRSGRKDKHAFWFEVRGRFVYIQYLAVRNKAGEYLGVLE
VLQDITDLRALQGKKKEL
>OHNDKLAL_00193
MKTKHGQSQLPEIALPWLVVAQLATWIGASFIWPLTSVYLNKRLGISLSVIGIVLFCNCA
ANMLGSIISGRLFDRLNPYPLITGGMLLNALVLLAMAFFHGWPVYWVWLVCMGFLGGWNG
ALVNSIATSLRKYPGRYVFNILYFSQNLGVVIGTLIVGYLYDYSIELLFIIASCLFLIGT
LVAFCKFKPIVAYHARRQEQKKTGQTPLKAEKMPKANFWMTMGFFITLGVTWLMYMNWES
NLSVYMVSLGIPFHLYSTLWTINAGIIVVVQLILARFPRIFKSIYLQIYFGIFMFAVSWL
TLIFAKTYPGFVLSMSILTLGESTAFSAIPAYVNDMSPYSSKGKYQGMTLVASGVGRAFG
PLFGGTLIDLFGYEIMFVVASCGILLCLLALLPLRAKLKDQVQFFK
>OHNDKLAL_00194
MLKVYGTKICPDCIACEASFKKYGIGYEFVNIFATMPDFKEFLRLRDASPAFAHAKEQGS
AGIPACVKEDGEIFTDWEGFLKDQGLEPIWPEAADQAKAEIAAQCDLRQHNC
>OHNDKLAL_00196
MEVENKLNRMTAAGLLIAIGIVYGDIGTSPLYVMKSVIAGNGGINTVGRDLIIGTISLIL
WTVTLLTTVQTVIIALRATNHGEGGIFALYALIRKKAAWLVWPALIGGAAILADGTLTPA
VTVTTAIEGLKGLEFGKGNVPVSNQTTVLVITIVILLVLFSIQRMGTRIIGKAFGPIMLV
WFAFLGVMGLINIGGNWWILQALNPYYAIKLLFSPYNKAGFAILGSIFLATTGAEALYSD
VGHVGKGNIIGSWPFVFVCLSLNYFGQGVWILNNTNMHSATEINPFYAMIPENIRLVSIV
LATLAAIIASQALITGSFTLVAESINLKFLPRMNILYPSDERGQIYIPAVNKMLGITTIA
LVLFFRTSAHMEAAYGLSITISMLTTTILLYEWLVLKQVHNLANLLFVIFFSTINILFMG
SSLSKFTHGGYVSLLITLLIASVMVVWYFGNKVRDQNGAGNAYVRLDEYTDMLTDLSHDD
NYPTYSDNLVYMANVKYNKFIKREILYSILDKRPKRARAYWFVTVNVTNEPFTAEYAVNT
FGTKNVINIQLYLGFKKQTSVNVYLRQIVHDLIKDNTIEAQPQEYTTTPGRDVGDFKFVI
VNDVISPSTTLSSYKKWLVKARVQLQNLSPNPAQWFGLEFADMVIERVPLILGKQEPERI
KRVAPVDYSKTSLNKK
>OHNDKLAL_00197
MAEEEEKKIRSNEDMFKIVMPEPERVTMPAREVADQPAYLVNFANFYVSSFERDDLEIIS
EFDEDHNMVNINHYLLLNQPFSRKNLVKHVLIDHAHNFQAILDKMTAETGVDPEAMTTYE
DWSNWYEGVRAKIKSSLS
>OHNDKLAL_00198
MKKSTIWSIVVVAVLALGGAGAYFYSSQQKQSQEQTVSSSYSSHMQAGKEAVKAKKYSQA
ADEFDQAYQAKATAQAKNYQAQAENLADSVKLAKTTVKYASALNLAQKAQEQNGGYSVMT
SQAKKLVKQLKAVKDNYDSEIKPLLNKAAKAMEDGDYDSAASTYSSILDLPYINGAYYAK
VRSNVKDLLKEAKSKQEDSSSSSESSSSSSSDSSSKSSSKESSSSSSSDASSSASSSSNQ
AEGSGTSYNDKVGGSTVTSRDVQQIRTQLDNLGESTAGWSPQDLINLFNYAYQQGHTTID
SITKDDVEGYLKSGK
>OHNDKLAL_00199
MNFTLADQSIQYTFKAEKYAKGQMQRSLQNVKLDASPESLVKVGQAISKLQGDELAALTL
VQKHNLTLA
>OHNDKLAL_00200
MTTTTELQLTFKSSAGKKKSLNLPYAVKGLSADVVREAAAAIAGEGVFVKEGEVLYAEPL
AANYIERTVTGVFDDSNH
>OHNDKLAL_00201
MKRRFLTGLATAAMLTSVAVPVTNNMFLSNQAVEASATSDAFLSKVSLQAQKTSKKYGVY
ASLMLVQAALESGWGTSTLSTQANNFFGMKATGWTGATYSVKTAEQTSSGKTYYITAAFR
KYSSYQASFDDYGLKMRTTLGNYGSLCYSKTWLENASSASAAAKAIKAAGYATDTNYATK
LISHIGTYNLTKYDPVYSGTNYTAKVAKSGATYLYPTDHSVSPKKSYVTAGQTVTVTKTY
TYYNGKKRMYLKGLGWINGESLNTGSSQAPSADNAASVSGQMKVLMHSAAIYTSTGAKST
AKSVKAGKSVTTYGSVTINGAKYYRVNSASADQFIKASNFDGTSRKLKRNAYIYNNAGKR
VGKTKWLKGSTHTVYGGSVKIKGKQYCIVGLNQYVKKANF
>OHNDKLAL_00204
MEGLSLFLTVFLALVIPIVMARLRVTTVPTAVAEIIVGILMGKSCLNLITQTSQLTFLSD
LGVIVLMFLSGMEIDFDLLSPKKHTRARKSESGKQVKPMVVAAFAFGGVAVASVLLALGM
KALGLFNDVALASIIFMTVALGVVIATLKEKEILGRPIGQTILLTAVMGEVIPLLLLTIY
STVNGGDARKLWLIILLFVAAIILLRRFKRPYLWFAKVTKATTQLDVRLAFFLTFALVTV
AEQVGAENILGAFLAGMVMKLLEPTQATKDKLTSIGYGFFIPIFFIRTGVNLNLKLLFAN
PQALMLLPVLVICFFLAKLPVTLTYMRAFNKRNAFAGGFLTATTITIVLPTLQVARKLNA
ITATQSSAFILAAVIVCIACPIVFNSTFALTPEDKIKEKVVIFGLNAVTMTVYQDLHDSW
YSVQVLTCRKEKYDTYKSKVKNLKLLPDRKLDTLEAAGAFDTDIFVATFIDDQANLEVGR
AAKQAGVKRVIVSQGKIVADTVDQLREEGIELFAFNNLHGAMLRALIESPAVYRIITDTN
NALYDVVVRNSAYTGRQLMDWDFVDQITVSRIRRGDKWISPHGSTVIEPGDELIYSGPWR
EADRIHQLLSRE
>OHNDKLAL_00207
MPSKKKKIHLLTLLALASLFLTACAKPSPQSLVKKAQQSKIANFQLKTDEHYYTGNKPVR
FYGQINYQRSPFVMQADLTQSGDQNVKMWVGQRYAYVKYYKDQQEAWYKAKLNQFTTISH
FQQLVKDMDTLTLSQKSAKLFSVSRTKNGWRLNYTGKSQRLWQEITETNGLASLSSDSQM
AKAKLQQIKMTIDFSQKKQLTGLAIYAKYKVKGQTSSTKLSMLKVNQQKKLAIPKTVSKN
SVDVSRLNK
>OHNDKLAL_00208
MSKLVLIRHGQSEWNLSNQFTGWVDVNLSDKGVEEAKKAGRLIKEAGLEFDQAYTSVLTR
AIKTLHFALEESGQLWVPETKSWRLNERHYGALQGLNKAETAEKYGDEQVHIWRRSYDVL
PPVLADDSEFSQANDRRYANLDPHIVPKAENLKVTLDRVMPFWEDHIAPDLLAGKNVIIA
AHGNSLRALTKYIENISDEDIMDVEMKTGEPVVYTFDDKLNVVSKEKLD
>OHNDKLAL_00209
MKKEDKLGIPETRQHARKRKQKQIRNWIIGILAVVCAIAAGVGLYAAHLYKTAEQAANKA
YDSENAVKTTYGEFNGKKPFAVMLLGTDTGALDRTEKRGNTDTIIVVVVNPKKKNYTMIS
IPRDTMADMVGDDSNDVQKINAAYSIGGAKMAMKTVSNLLNIPVKYYALVNMGGLMKLVD
YVGGIYVTPPLTFTYSGFPFKKRVRQHLNGQAALAYSRMRYDDPQGDYGRQKRQREVITK
LVQKLATADSLTNFSKIANNLSSNVKTNLSFQALKSILANYSDCTSSSDSDYLHGYSTYV
NDAAYQIAPTSELQRISNKIRKLLGLKTATVSNRETELNTLNETAGFKFGSGETQNYTIY
DPGTTADSVKSGKKSSKSSSSSKSSSQASSSSSSSTDYSGNTAYSGSTNYDTTYSYSYNY
NYNINPFSGGY
>OHNDKLAL_00210
MLSKFLAVIIGYLFGNFISAMFVGKYYLHKDPTKYGSGNPGTANMGAVFGKKAGILTCIG
DLLKTLLAICLVYAIYHQHLLTAYTGLGVVLGHCFPVFNHFKGGKAVAVTAMVTVLYDWR
AGLITLLIALVLTAIMQNLTIPPLVFMLSFSIYQLTKSLEPGLAFLIMTAVMAFKFRYDI
RDFFTGHGKRVDILYTIKKKLGILK
>OHNDKLAL_00228
MLALLFAWLLPTGLDLIRLWPNPPKHMADALAAFKRLLGKLDLQTVMGFGGYYMAGYYFS
Q
>OHNDKLAL_00229
MANFDILEDLKWRGAINQETDEEGLRDYLAKHDDLALYCGTDPTGDSLHIGHLIPFMILK
RFQLAGYKPVIVIGGGTGSIGDPSGRSTERVLQSEETIKHNEEALTAQMVKLFGTENFRI
VNNRDWLGKMNLLEFLRDYGKLFQVNNMLNKEVVASRLENGISFTEFSYQILQAIDFYIL
NRDHGVQMQIGGADQWGNITAGIDLIHRLEGADRPAFGLTIPLMLKADGTKFGKSAGGAV
WLDPEKTSPYEFYQFWINQDDRDVIKYLKYFTFLKHEEIDALEEKVKTEPWKREAQKRLA
EEVTKFVHGEEGLKEAQTVTEALFSGNVKDLTTKQVEIALAKAPSAESGAEKKNLVDFLV
DTKIESSKRQAREDVNNGAIYVNGDRIQDTDFEVDPAAAFDGKFVIIRKGKKKYTLVHIK
G
>OHNDKLAL_00238
MERKLIADFVKENLAEERTGHDYYHGKRVAVLAERMLLADHPEAGQKSRDIAYTAGFVHD
TIDEKVCPNPSEVLAKLREVFTAAGLSASDQDNVFFAIEHMSFSKNIDRHYRLSLEGEYV
QDADRLESLGAIGIARAFVYSGKHDDKIYDPEIPPMELVSHDQYRNHEETTINHFYEKLF
KLEGLMNSRAAQKEARRRTEYMRDFVREFRHEWYLD
>OHNDKLAL_00245
MSNFKKLLTATVAVSGAFLLAACSKTATKSAKPVSSSGYEKSINWMTTSELESLDPAKAD
DTASEEQIANTYEGLYRLGENSETVPGVATKSTTSKDSLTWTFYLRKDAKWSNGDPVTAE
DFVYAWRRQVDPKTASSQVNNYEGIKNAIKISEGKKKPSSLGVKAEGKYKLVVTFEKKIP
YFKVVTAISLKPLDSKAVKKYGKRYGTKSAYAVYNGPFKSVGWTGSNLTWKLAKNPYYWD
KKAVKLETINYSVQKTPSTDYNLYQTGKLDAAILDTQAAKSMKGKKGYRVLTLGNTTYLC
YNYKKKKIFRNANLRRAISMAINRKQLLSTIGTYNTQAKTFSATNVVLDGKNFSPESGNA
NSQREQVLGIRPQSAPQLFQEGPGRNWGSKKFSFTLMADDDDSYKKQTEFIQSALTEAFG
GKMTVSVNNLPKTTRVSRQIANNFDVVLGGLTSDFPDPYHFLAYMQSGQTYNFGKWSNKE
YDKAVKASLTMDKTKRRKALLKAEKILIDQEAISPLYHMGQAWMIRPNIKNLVFNGEYPD
FKTTYAVKD
>OHNDKLAL_00246
MAKYLLKRIFYMILTLFLVATITFFLMKMMPGSPYANEAKMTATQKAIMNKQYGLDKPVI
EQYITYLAGAAHGDFGISFQYSNQPVSSLIGARLGASAQLGLQALVVGIILGIIIGSIAA
VNQGTWIDSTATIVSIIGKSVPNFVLAVLLQYYIGLKLGWFPIAGWGEAAQTIMPTIALS
VGPLAETARFIRTEMVDTLSSDYVELGKAKGLSRIEVIRKHTLRNSMIPLVTLIGPYAVA
LMTGSMVIENIFNIPGIGEQFTKSILTNDYPTIMGVSMVYCFGLVVILLLTDIVYSLIDP
RIRLTD
>OHNDKLAL_00247
MDQDASNVKITPESFEHVEKGDMQSAEHISGPSLSFMQNVWIRFKSNKAAMISAVIIIVM
VVIAFGSSFWINNSSLVKSAPQYANLPAKWKGFDWLNGLNGKIKQNGVWTDAYSSVPAGK
YFVAGTDYLGRSLAQRIIYGTKISLIVAVVAAFFDLAIGVTYGIISGWKGGMTDNIMQRI
IEIISSVPTLVIVVLMLVVLKPGITSIILALAISSWTTMARQIRAETLSLKNEEYVLAAR
SLGESTFKIATKHLIPNLSSIIIIQTMYTIPGAIFFEAFLSFIGIGISAPETSLGVLLNE
GQKNFQFLPYQMWYPAAVLCVLMIAFNLLGDGLRDAFDPKGQR
>OHNDKLAL_00248
MANRILDVKNLKIDFHTYAGEVKAIRDVSFHLDEGETLAIVGESGSGKSVTTRSIIGLLA
KNSQIMGGQILFHGKDLLKISEKEWQQIRGNQIAMIFQDPMTSLDPTMKIGQQIAEPLIK
HKGASKKEAWAKALEMMKAVGISNAEERINQYPHQFSGGMRQRIVIAIALICEPEILLAD
EPTTALDVTVQAEILDLMKDLQKRVKTSIIFITHDLGVVAGMADRVNVMYAGEFLEKGTV
DEIFYNPQHPYTWGLINSMPTLTSEKLESIPGTPPDLLDPPKGDPFAPRNKYAMKIDAQM
KPPFFKVSETHQAATWLLHPDAPKVTPPDEIVRRWEHYKELQAADED
>OHNDKLAL_00249
MPEERKKILEVKHLKQYFKNGRTVTKGVDDVSFDIYEGEVFGLVGESGSGKTTTGRSILQ
LYKPTAGEVLFEGKDVAKLHGRDEQLAFRRDAQMIFQDPYASLNPRMTVEDIIAEGLDIH
HLVKDKAERRKRVEDLLETVGLNRNHASRFPHEFSGGQRQRIGIARALAVEPKFIVADEP
ISALDVSIQAQVVNLMIDLKKQHDLTYLFIAHDLSMVKFISDRIGVMHYGKLLEVGSADE
VYDHPLHDYTKSLISAVPQPDPEIERSRKRIDYEYGKFEGDGKDDQRSMHEIRPGHFVKC
TDDEVAYYEKVAQSYEK
>OHNDKLAL_00250
MSHELTLQELAEFSANFNADPKNQVIARAAARSGVLEASYNERVAGRLTRVFSTELPTDN
VTNQKQSGRCWLFSTLNVLRHDFGAKHKAKNFTLSQSYNFFWDKLERANLFYEKVIETAD
KPLDDREVRSYFDFAGHDGGQWHMAVSLVKKYGVVPSYVMPESFNTSATNGLASALADKE
RKDALALRRLAQAGDQEGLEKARKTFLNEIYRMVAIAVGEPPKTFDLEYRDDDKNYHLEK
NLTPVSFFNKYFDVDLDDYVVLTNAPDHEYGKLYHLGAEDNVEGGSPILFLNVPMEYLEQ
AAVAQLKDGEAVWFGNDVGRQMDHKTGYLDTDLYKLEDLFAVDLSLSKADRLATGVGEVS
HAMTLVGVDEDKGDIRQWKVENSWGDKSGEKGFFVMSHNWFKEYVYEVVVHKKYLTKDQQ
ELLSSTPVELAPWDSLA
>OHNDKLAL_00251
MSHELSPQLLESFSRDFNADPKNQVISRAARRSGLLEAAYNPAVSQRLNRTFSIELDTDN
VTNQQQSGRCWLFSTLNVVRHNFGKANKAKNFTFSQSYNFFWDKIERANYFYDRIIATAD
RPLTDRTVRGYFDWCQTDGGQWHMAASLIAKYGVVPSYSMPESFNSNHSQALDMVLADKE
RKDALTLRRLAQAGDQEKLEAARTDFLSQIYRIMATALGEPPKTFDLEFRDDDKNYHLDK
GLTPVQFYKKYCATDLDDYVVLANAPDHEMNRVLHLGFEDNIKGGYPNLFINVPMEYLED
AAIAQLKDGEAVWFGNDVGRQMDRKTGFMDLDLYQLDQLLDIDSHLSKADRLATGIGESS
HDMALVGVDVDGGQVRQWKVENSWGDKSGEKGYFTMSADWFREYTYEVAVQKKHVPAEIL
DLLKNQPIELDPWDSLI
>OHNDKLAL_00252
MTNDLMNRYNDLFDQIGGWLDNSKDLLDSHAFRNILQSDVAEDEHEYTVKIDVPGMSKDD
IHLSYTDGILTISAHRSTFKDDSDKKKNILRQERSEGSVSRSFSLPNVDKKGISAKLDGG
VLTVTLPKAAPEENEDTITIE
>OHNDKLAL_00253
MVYYQKMTPEGYKQIEDEIAALKADRPRRVQNLKEARALGDLSENTEYSTAKRELRHLDS
RVRYLNKQLKYAEVIETVNDGKVNLGKQVEIRYEDDQEVEEYRIVGRMEEAVGDGKLPFD
SPLGHALMKHKAGDRVTVKAPMGDYEVTILSVK
>OHNDKLAL_00254
MTSIAVVGSQWGDEGKGKITDFLGTTADLSVRANGGNNAGHTIDFDGKEFKMRLIPSGIF
AAKLGAVISNGVVINPKVLLGELNNLEKSGIDTSNLKISNRAHIIMPYHIMQDTYEEEAK
GNLKVGTTKNGIGPTYMDKASRIGIRVCDLIDPETFAEKLRFNLERKNALFTKVYGKPAM
DFDEIYNEYVEYGKRIAKYVCDTSLYVNDALDRNEKVLFEGAQGIMLDIDQGTYPFVSSS
NSVSGGIASGSGIGANRIKTVLGICKAYTTRVGAGPFPTELHDETGDKIRDIAHEYGTVT
GRPRRVGWFDSVALRHAKRVAGINALSLNLLDVFSGFDKIKICVAYDLNGKQIDYYPASL
KEVEACQPIYEELPAWEEDITGAKNWEDLPEKAQAFVKRISEITGIPVVTVSVGPDREQT
IVLQDPWTL
>OHNDKLAL_00255
MNNYFSMEAFDYDDIQLVPNKAIVKSRKECVTSVKFGNRTFKIPVVPANMESVIDEKLAV
WLAQNGYYYVMHRFQPEKRADFIKMMHEKGLFASISVGIKDDEYDFIDELVEKDLIPEYT
TIDVAHGHSVYVIDMIKYIKEKMPDTFLTAGNVATPEAVRELENAGADATKVGVGPGKAC
ITKLKTGFGTGGWQLAALRMCSKVARKPLIADGGIRHNGDIAKSVRFGASMVMIGSMLAG
HEESPGNVIKIDGKTYKQYWGSASEVQKGAYRNVEGKQMLVPYRGSIANTLEEMKEDLQS
SISYAGGRDLESIKRVDYVIVKNTIMNGDY
>OHNDKLAL_00258
MDQTQEPSQGRSFVLGLQHLLAMYSGAVAVPILIGNALHFNSEQLTYLVSIDIFMCGLAT
LLQLLRNRYFGIGLPVVLGCAIQAVAPLEMIGQKYSIGTMYGSIIVAGGFVFLIAGVFSK
IKRLFPPVVTGTLITTIGLTLIPVGIQNLGGGSATAKDFGDPKNLLVGCVTILVIVALQA
FAKGFIASISILIGLIVGTLLAACLGMVSLTPVSEAAWLHFPQFFYFGLPKFEWSSSLTM
MIIALVSMVESTGVFFALGDLLGKDITEDDLKRGYRAEGLAQIFGGLFNTFPYTTFSQNV
GLLQLSGIRSKRPIYWTAGLLMAMGLLPKVGALVTIIPTAVLGGAMVVMFSSIAVQGIKM
LLKVDFSDNHNLLIVAISLGLGLGVSVYPTIFQALPSELQLFLENGIVIASISSVLLNLI
FKGKKGLDEK
>OHNDKLAL_00259
MELLEERIKKDGVVLPGNVLKVNSFLNHQIDPQLMMTLGQEFARLFKDAGVTRVLTAEAS
GIAPGIMAAYCLGVPMVFARKKKPSTVTDAVYTAEVFSYTKQVTNTISVEAKFLDANDRI
LVIDDFLANGEAAKGLISLAEQAGAEVVGVGVVVEKAFQGGHDWLVNHGYHLEALASIKE
FADGQVIFN
>OHNDKLAL_00261
MSLWETKFAKEGITFDDVLLIPAESHVLPNEVDLSTQLAPNLKLNIPLISAGMDTVTEGR
MAAAMAKMGGLGVVHKNLSIQAQADEVRLAKNTPVTAEDTYAAVDKDGKLLVAAAVGVTS
DTFERAKALFEAGADAIVIDTAHGHSAGVLRKIKEIRDHFPHNTLIGGNVATAEGTRALF
EAGVDVVKVGIGPGSICTTRVVAGVGVPQLTAIYDAADVAREFGKPIIADGGIKYSGDVV
KALAAGGNAVMLGSMLSVTEEAPGDVQQGSDGRLVKSYRGMGSVGAMSQQHGSSDRYFQG
GVNEANKLVPEGIEAVVSYKGTVSNVVYQILGGLRSGMGYCGAENIDKLIETAQFVRISN
AGLRESHPHDVMMSKAAPNYGGIDF
>OHNDKLAL_00262
MAKIDLSNFDKIIVLDFGSQYNQLITRRIRDFGIYSELLPHTITAEEVKKIAPKGIIFSG
GPNSVYDENALDVDPEIFELGIPILGICYGMQLMTQKLGGTVEKAGEAEYGSAHIEVKEA
DSPLYKGLPEKQVVWMSHGDLVTKVPEGFEVLASSKNCPIASMADPDRKFYAVQFHAEVR
NSEYGLDILRRFAFDVCGAKDNWTMDDFIKLSVDSIREEVGNANVILGISGGVDSSVTAT
LLHKAIGSQLTAIFVDHGLLRKNESDEVMAALKEGLGVNIVRVDAKDRFMSKLAGVTDPE
KKRKIIGNEFVQVFNDEAKKIKDAKFLAQGTLYTDVIESGTDTAHTIKSHHNVGGLPEDM
QFKLIEPLRQLFKDEVRVLGEKLGLPHDLVWRQPFPGPGLAIRVIGEITEEKLRIVRDAD
AILREEVKNAGLQESIWQYFVALPGMRSVGVMGDGRTYDYAVCIRAVTSIDGMTADFAQI
PWDVLQKISVRIVNEVKQVNRVLYDVTSKPPATIEYE
>OHNDKLAL_00263
MCKNEKTHLIFLFFNIYLTHGNVGEFFKKVVSVLYYSDFIKGNRVRFIAIILLIIGGSAL
LAGNNALLTLLGDSLRKGNLLLFVSIIGINVVVDSIGSSLSYRANYLYDKQTQEYFHKLR
FAEVEKIYSSGNKAPKVSSVQNSLTQDLNMLGENFLAPWLKIAACGLDVVLSSIIVFTYS
GLLLLVILALAVLMFFMPRFLSPALQKATDDISNENKRYLDMLEKWFSGLSVLQRYHVKQ
KLLAVTTAQGKRLEDANVRRSGRMQVASGVNNAANVLSQALILLVSGVLIITGRMNFGVF
FSIGNFASTIFTELGVVVNQYTILQSSKTLNAKLRKQLAVQTDHLEKTESLDHFQSLSVQ
ALSVAFSNEEKITYPDFQIKRGEKILLSGDSGTGKSTLFKLILQELPLATGKICFKNEAG
QEIERPDLSQIGYVPQDPVLFPGTIKENITMFNSKLNDRVMHFVKQVNLEKDLAKFPAGV
DTELDQGKHVLSGGQRQKVVLARAQIHDSQLIFIDEGTSAIDAHNGLEILQNLLQTDATI
VFIAHNLTEEMRQLFDREIHLSNTAG
>OHNDKLAL_00273
MQQFTPILLGSDINVYGMARSFHEAYGIKVQAWGASTLAPTRYSKIVDIEVHPGFTEDPE
FIKVMREKIKEYKKHPEPVILISCGDGYSELLAKHKQELEEAFIVPYIDYALLEKLISKE
GFYEVCEEYGLPYPKTKIITMSAYKDGSYADVPFPFPVALKPEDPVSWLDVQFEGRKKAF
VIKDLDEFKDIVGKIYTNGYKEDLILQDFIPGDDSNMRVLNAYVDKNHQVKMMCLGHPLL
EDPDPIAIGNYMVIAPDYDEKLYQTVQAFLEKINYTGMANFDIKYDVRDGQYKFFEINLR
QGRSSFYVTLNGYNLAKWYVDDYVEDSLKDQPVVYGNQDPAKHKLWLGVPDKIFEQYAVD
SLAKKEALALLRAGKVGTTVFYKPDMNVKRWLLMKHMYHNYYKDYQKYFKVNKEQYFEKK
>OHNDKLAL_00274
MLTPNDSSSFENQLSPRQDLTFNSLQALFDQQGLPFSPPSSQFGILQFSNFDLLVSDQCP
YTIKCAVFKGTDQDEFLDRQEFTGSLAAQFQQVYAFLEKHNPVESQIKGLYREDRPAYPK
QALREALMNAIIHRDYSNPASSLINLYTDRVEFISFGGLMPGITLEDIQLGLSVCRNKRL
ADLFYQLKLVESYGTGLARIKSAYKGSRLAPQILAAPSSFKVVLPHYQAAVKAASKPVKK
AVTPAPSPSPAPKPKARATGNEETVLAFGKEHGEFIRSDIEELLGVSPATATRLLRQMEN
SGLVLKRGKAKAIRYRISENS
>OHNDKLAL_00276
MADLPTLLAQGPVTLDGSMSTPLEAWGEDTNSDLWTAKALADNPDLVYRVHQEYFKAGAR
VTITDSYQASLPAFMKHGLSEDAARALIRESAAVAIKARDDFEKATGIHNFVAGSVGPYG
AYLADGSEYRGDYALSHEEYVDFHAPRIEELVAGGVDCLAVETQPKLSEVRAILDYLKAK
YPDLPVYVSFSLKDPATISEGLPLTEAVEEVSAYAQVFAAGANCFKLAWTVDVVKNLRAS
KLPIVVYPNSGAEYDPSVKKWVYPPEAADFGQAGAAARQCRKISPDLPPQSKRFILLFKI
FLILD
>OHNDKLAL_00279
MMDLGLRVKKINDLMAKRGNYELKKLGLTFSQFHSLVYLEKCAGQQAPLKQLEKHFEVAQ
TTMAGIVGRLEGKGYVRSHLAERDKRVKIVCLTDEGRQICASAKKGMHKLQEKVEQLYSR
QELSQLEKYLDRLYELLAEENREACEEKR
>OHNDKLAL_00280
MTNKKILLLSTGGTIASVASEEGLIPGQSGAELLHTLGGLPYEVEVRDILSLDSSNIQPE
EWAFIAEQIYKLRRGFDGIVVSHGTDTMAYTASMLTFMLQGIDLPVVLTGSQVPMQAILS
DAPDNLRVAFAAAATCKPGIYIAFNRQIMRGCRCVKIRTTGFDAFKSINVDPVAMVTSDG
IDIKHKDFEYVPSEHAICTLNTKVEPQVAMIKLFPGFDPAVLSAMVDSGVKGIVIEAYGL
GGMNYMRRNMVKAIGEIIKRGVPVVACSQCLYERTDLTKYEVGRAAMLEGAISGRDMTSE
SAVTKLMWALGQGMDLEDVRAFFNKDIAGEVTITD
>OHNDKLAL_00282
MHIYTEDQVYGYQLTQEEIDFCQGRADFAALPGGDLTALRASGARFAKILYVDTDFPRLK
KLRKDLADFEKVSEMSFSSNRYLEFNPPKVNKGTGLKKLCQELGYQLDETMAIGDSFNDL
AMIKAAGTGVGVANVSPEMRADCDKITEKTFDQGAVAEAIGRWVLPDYE
>OHNDKLAL_00283
MPKRINLPDGQQAVESTKGFFGEFKAFISKGNVMDMAVGIIIGGAFTTIVKSLVSDIISP
LLGLVGGMNFDQFSLKFAGVTLAYGKFLTAVINFLMMAFVLFFIVKAFNRAGSLIKKEEE
VEEEATTKVCPYCKSEIDIEASRCPMCTSQLEEKMAEQ
>OHNDKLAL_00284
MVSVQFILAIGEVFIFTFNSYIFEKADFYTMSLSHALITDLYEFSMANGYFETLPRDTEA
VFDVFYRTVPDNGSFVVSAGLEQVVEQLRGFHYTKEDIDYLKSLKLFSAEFISYLETMTF
DCVVYAIPEGTPVFPRVPILTVKGPLIQCQLLETFVLNLINHQSLIATKSRRINLAAAGR
PVMEFGARRAQGPDASVLGARAAVIGGCGSTSNVLSAAKYNIPVAGTMAHAWVQSYPTEL
EAFEKWAEIYPDNALLLVDTYDVLTSGVPNAIKVFKELRAKGHKKFGIRIDSGDIAKLSR
KARKMMDDAGFPEATITASNALNENVIDSLLQEGAPLDSFGVGEQLITSSSSPVLSGVFK
LAALKIGDGEWQPKIKLSNSKEKVTLPGEKKAYRLYHKGTKNAFADVIALADESLPEEFV
GINMDPMMTETEANLKDFDAVLLTQVVVGPKAKSIETDTFKIQKHMYEKLAELPEETQRL
LNPDRYPVYLTPALADLQAKMIKDHKL
>OHNDKLAL_00287
MKNEALLIIDYTNDFVDDKGALTCGAPAQALAGQIVSLADQFLAAGKWVILPTDKHFKGN
PYHPETKLFPPHNLPNTWGREFYGPLQTWYNKHQDDEHVLVLDKSRYSAFCATGLDLFLR
[truncated: 6,399 more rows]
